# Supplementary material for: Leveraging 3D chemical similarity, target and phenotypic data in the identification of drug-protein and drug-adverse effect associations
Source: J Cheminform. 2016 Jul 1;8:35. doi: 10.1186/s13321-016-0147-1 (PMC4930585; doi:10.1186/s13321-016-0147-1)
Supplement: Supplementary file 9 — 10.1186/s13321-016-0147-1 Set of 2,426 target-adverse effects associations extracted from the target-ADE model. [file 13321_2016_147_MOESM9_ESM.xlsx]

## Sheet: Table-S5
Table S5. Set of 2,426 target-adverse effects associations extracted from the target-ADE model with a EF>5, q-values<0.05 and at least 3 drugs in common in both target and adverse effect.
TARGET	ADVERSE EFFECT	EF (Enrichment Factor)	q-values
Farnesyl diphosphate synthase	osteonecrosis of the jaw	120.286	5.0133e-08
HMG-CoA reductase	facial paresis	100.238	2.07569e-07
HMG-CoA reductase	chronic active hepatitis	85.9184	5.69993e-07
HMG-CoA reductase	ophthalmoplegia	85.9184	5.69993e-07
Trace amine-associated receptor 1	psychotic episodes	84.2	0.00131976
Farnesyl diphosphate synthase	oral disease	84.2	0.00131976
Gamma-secretase	necrotizing enterocolitis	84.2	0.00131976
Gamma-secretase	papillary necrosis	84.2	0.00131976
Potassium-transporting ATPase	gastrointestinal moniliasis	84.2	0.00131976
Fibroblast growth factor receptor 1	left ventricular dysfunction	72.1714	0.00198845
Fibroblast growth factor receptor 3	left ventricular dysfunction	72.1714	0.00198845
Myelin transcription factor 1	left ventricular dysfunction	72.1714	0.00198845
Phosphodiesterase 5A	anterior ischemic optic neuropathy	72.1714	0.00198845
Phosphodiesterase 5A	sudden cardiac death	72.1714	0.00198845
Proteinase-activated receptor 2	anaphylactoid purpura	72.1714	0.00198845
Proteinase-activated receptor 2	Bulging fontanels	72.1714	0.00198845
Tyrosine-protein kinase BTK	left ventricular dysfunction	72.1714	0.00198845
Tyrosine-protein kinase JAK3	left ventricular dysfunction	72.1714	0.00198845
Alpha-1b adrenergic receptor	Floppy Iris Syndrome	70.1667	9.06866e-07
Aldo-keto-reductase family 1 member C3	papillary necrosis	70.1667	0.00221705
HMG-CoA reductase	polymyalgia rheumatica	66.8254	2.51777e-06
GABA-A receptor; alpha-3/beta-3/gamma-2	anterograde amnesia	63.15	0.00287587
HMG-CoA reductase	polymyalgia	60.1429	4.23324e-06
Adrenergic receptor beta; ADRB1 & ADRB2	mesenteric arterial thrombosis	60.1429	0.00338619
Adrenergic receptor beta; ADRB1 & ADRB2	nonthrombocytopenic purpura	60.1429	0.00338619
Discoidin domain-containing receptor 2	left ventricular dysfunction	60.1429	0.00338619
Epithelial discoidin domain-containing receptor 1	left ventricular dysfunction	60.1429	0.00338619
Fibroblast growth factor receptor 2	left ventricular dysfunction	60.1429	0.00338619
Neurotrophic tyrosine kinase receptor type 2	left ventricular dysfunction	60.1429	0.00338619
Serine/threonine-protein kinase GAK	left ventricular dysfunction	60.1429	0.00338619
Serine/threonine-protein kinase TAO1	left ventricular dysfunction	60.1429	0.00338619
HMG-CoA reductase	dermatomyositis	60.1429	0.000148681
Phosphodiesterase 5A	cardiac death	60.1429	0.000148681
Alpha-1b adrenergic receptor	Floppy	58.4722	3.95506e-06
Alpha-1b adrenergic receptor	Intraoperative Floppy Iris Syndrome	58.4722	3.95506e-06
Serotonin 1b (5-HT1b) receptor	coronary artery vasospasm	56.1333	2.07569e-07
Corticosteroid binding globulin	Decreased carbohydrate tolerance	56.1333	0.000150305
Cholinesterases; ACHE & BCHE	apraxia	56.1333	0.00383604
DNA topoisomerase II alpha	radiation recall reaction	56.1333	0.00383604
Estrogen receptor	cervical erosion	56.1333	0.00383604
Estrogen receptor	hemorrhagic eruption	56.1333	0.00383604
UDP-glucuronosyltransferase 2A1	epidermal necrosis	56.1333	0.00383604
HMG-CoA reductase	hypersensitivity syndrome	54.6753	6.84974e-06
Dopamine D5 receptor	mitral insufficiency	52.625	0.0047457
GABA-A receptor; alpha-1/beta-3/gamma-2	anterograde amnesia	52.625	0.0047457
GABA-A receptor; alpha-2/beta-3/gamma-2	anterograde amnesia	52.625	0.0047457
Farnesyl diphosphate synthase	scleritis	51.8154	0.00020039
GABA receptor alpha-1 subunit	disinhibition	51.551	0.00504084
Macrophage colony stimulating factor receptor	left ventricular dysfunction	51.551	0.00504084
Phosphodiesterase 5A	ischemic optic neuropathy	51.551	0.00504084
Platelet-derived growth factor receptor alpha	left ventricular dysfunction	51.551	0.00504084
Platelet-derived growth factor receptor beta	left ventricular dysfunction	51.551	0.00504084
Stem cell growth factor receptor	left ventricular dysfunction	51.551	0.00504084
Angiotensin-converting enzyme	pemphigus	51.0303	1.07973e-13
Discoidin domain-containing receptor 2	ventricular dysfunction	51.0303	0.000249275
Epithelial discoidin domain-containing receptor 1	ventricular dysfunction	51.0303	0.000249275
Neurotrophic tyrosine kinase receptor type 2	ventricular dysfunction	51.0303	0.000249275
Serine/threonine-protein kinase TAO1	ventricular dysfunction	51.0303	0.000249275
Testis-specific androgen-binding protein	cervical erosion	50.52	0.00500188
Testis-specific androgen-binding protein	hemorrhagic eruption	50.52	0.00500188
Alpha-1a adrenergic receptor	Floppy Iris Syndrome	49.5294	4.82428e-06
Tyrosine-protein kinase BTK	tumor lysis syndrome	48.1143	0.000251589
Cyclooxygenase	necrotizing enterocolitis	46.7778	0.0062725
Serotonin 3 (5-HT3) receptor	buccoglossal syndrome	46.7778	0.0062725
Serotonin 1d (5-HT1d) receptor	coronary artery vasospasm	45.9273	7.998e-07
Testis-specific androgen-binding protein	melasma	45.9273	7.998e-07
DNA topoisomerase II alpha	ureteral obstruction	45.9273	0.00619005
Fibroblast growth factor receptor 1	ventricular dysfunction	45.9273	0.00619005
Fibroblast growth factor receptor 3	ventricular dysfunction	45.9273	0.00619005
Myelin transcription factor 1	ventricular dysfunction	45.9273	0.00619005
Serine/threonine-protein kinase RAF	ventricular dysfunction	45.9273	0.00619005
Serine/threonine-protein kinase TAO3	ventricular dysfunction	45.9273	0.00619005
Serine/threonine-protein kinase TNNI3K	ventricular dysfunction	45.9273	0.00619005
Tyrosine-protein kinase BTK	ventricular dysfunction	45.9273	0.00619005
Tyrosine-protein kinase JAK3	ventricular dysfunction	45.9273	0.00619005
Tyrosine-protein kinase YES	ventricular dysfunction	45.9273	0.00619005
DNA topoisomerase II beta	electrolyte abnormality	45.1071	0.00694327
Dopamine receptor	mitral insufficiency	45.1071	0.00694327
GABA receptor alpha-1 subunit	anterograde amnesia	45.1071	0.00694327
Mineralocorticoid receptor	sterile abscess	45.1071	0.00694327
Multidrug resistance-associated protein 7	genital edema	45.1071	0.00694327
Phosphodiesterase 5A	decrease or loss of hearing	45.1071	0.00694327
Tyrosine-protein kinase ABL	left ventricular dysfunction	45.1071	0.00694327
Tyrosine-protein kinase ABL2	left ventricular dysfunction	45.1071	0.00694327
Tyrosine-protein kinase BLK	left ventricular dysfunction	45.1071	0.00694327
Tyrosine-protein kinase FGR	left ventricular dysfunction	45.1071	0.00694327
Tyrosine-protein kinase FRK	left ventricular dysfunction	45.1071	0.00694327
Tyrosine-protein kinase Lyn	left ventricular dysfunction	45.1071	0.00694327
Tyrosine-protein kinase SRC	left ventricular dysfunction	45.1071	0.00694327
Vascular endothelial growth factor receptor 2	left ventricular dysfunction	45.1071	0.00694327
Angiotensin-converting enzyme	eosinophilic pneumonitis	45.0267	4.65525e-13
DNA repair protein RAD52 homolog	false positive pregnancy tests	44.9067	0.000323021
Cytochrome P450 3A5	Fat Redistribution	43.8542	1.64652e-05
Macrophage colony stimulating factor receptor	ventricular dysfunction	43.7403	0.000478806
Platelet-derived growth factor receptor alpha	ventricular dysfunction	43.7403	0.000478806
Platelet-derived growth factor receptor beta	ventricular dysfunction	43.7403	0.000478806
Stem cell growth factor receptor	ventricular dysfunction	43.7403	0.000478806
Testis-specific androgen-binding protein	breast discharge	42.1	3.14687e-05
Fibroblast growth factor receptor 1	leukoencephalopathy	42.1	0.000403629
Fibroblast growth factor receptor 3	leukoencephalopathy	42.1	0.000403629
Protein kinase N2	leukoencephalopathy	42.1	0.000403629
Serine/threonine-protein kinase Aurora-B	leukoencephalopathy	42.1	0.000403629
Serine/threonine-protein kinase TAO3	leukoencephalopathy	42.1	0.000403629
Tyrosine-protein kinase receptor UFO	leukoencephalopathy	42.1	0.000403629
Progesterone receptor	cervical erosion	42.1	0.0075817
Progesterone receptor	cleft palate	42.1	0.0075817
Progesterone receptor	hemorrhagic eruption	42.1	0.0075817
Adrenergic receptor beta; ADRB1 & ADRB2	exacerbation of psoriasis	42.1	0.00805418
Corticosteroid binding globulin	Fluid and Electrolyte Disturbances	42.1	0.0075817
Estrogen receptor	ovarian cancer	41.5802	0.000609504
Alpha-1a adrenergic receptor	Floppy	41.2745	2.11109e-05
Alpha-1a adrenergic receptor	Intraoperative Floppy Iris Syndrome	41.2745	2.11109e-05
HMG-CoA reductase	hepatoma	40.0952	3.13821e-05
HMG-CoA reductase	lens opacities	40.0952	3.13821e-05
DNA repair protein RAD52 homolog	obstipation	40.0952	3.13821e-05
DNA repair protein RAD52 homolog	positive pregnancy tests	40.0952	3.13821e-05
Progesterone receptor	sterile abscess	40.0952	0.000656354
Canalicular multispecific organic anion transporter 2	hepatitis B	40.0952	0.0092492
Estrogen receptor	hemangiomas	40.0952	0.0092492
Serotonin 1b (5-HT1b) receptor	pressure sensation	40.0952	0.0092492
Multidrug resistance-associated protein 6	radiation recall reaction	40.0952	0.0092492
Gamma-secretase	aseptic meningitis	39.6235	0.000491663
DNA topoisomerase II beta	chemosis	39.4688	0.00968448
Casein kinase I delta	pulmonary hemorrhage	38.8615	0.00908244
Interleukin-1 receptor-associated kinase 1	pulmonary hemorrhage	38.8615	0.00908244
MAP kinase signal-integrating kinase 2	pulmonary hemorrhage	38.8615	0.00908244
MAP kinase-interacting serine/threonine-protein kinase MNK1	pulmonary hemorrhage	38.8615	0.00908244
Tyrosine-protein kinase receptor UFO	pulmonary hemorrhage	38.8615	0.00908244
Tyrosine-protein kinase ABL	ventricular dysfunction	38.2727	0.000815275
Tyrosine-protein kinase ABL2	ventricular dysfunction	38.2727	0.000815275
Tyrosine-protein kinase BLK	ventricular dysfunction	38.2727	0.000815275
Tyrosine-protein kinase FGR	ventricular dysfunction	38.2727	0.000815275
Tyrosine-protein kinase FRK	ventricular dysfunction	38.2727	0.000815275
Tyrosine-protein kinase Lyn	ventricular dysfunction	38.2727	0.000815275
Tyrosine-protein kinase SRC	ventricular dysfunction	38.2727	0.000815275
Dual specificity mitogen-activated protein kinase kinase 5	ventricular dysfunction	38.2727	0.00997341
Ephrin type-A receptor 6	ventricular dysfunction	38.2727	0.00997341
Ephrin type-B receptor 6	ventricular dysfunction	38.2727	0.00997341
Fibroblast growth factor receptor 2	ventricular dysfunction	38.2727	0.00997341
Serine/threonine-protein kinase GAK	ventricular dysfunction	38.2727	0.00997341
Tyrosine-protein kinase CSK	ventricular dysfunction	38.2727	0.00997341
Tyrosine-protein kinase receptor RET	ventricular dysfunction	38.2727	0.00997341
DNA repair protein RAD52 homolog	cerebral edema	37.4222	2.75218e-06
Corticosteroid binding globulin	latent diabetes	37.4222	0.000596339
DNA repair protein RAD52 homolog	pheochromocytoma	37.4222	0.000750225
DNA repair protein RAD52 homolog	pseudoparkinsonism	37.4222	0.000750225
DNA topoisomerase II alpha	elevated uric acid	36.0857	0.0107778
Fibroblast growth factor receptor 1	tumor lysis syndrome	36.0857	0.0107778
Fibroblast growth factor receptor 3	tumor lysis syndrome	36.0857	0.0107778
Myelin transcription factor 1	tumor lysis syndrome	36.0857	0.0107778
Proteinase-activated receptor 2	prolonged periods	36.0857	0.0107778
Tyrosine-protein kinase JAK3	tumor lysis syndrome	36.0857	0.0107778
Solute carrier family 22 member 7	anaphylactoid purpura	36.0857	0.0118457
Solute carrier family 22 member 7	Bulging fontanels	36.0857	0.0118457
Testis-specific androgen-binding protein	hemangiomas	36.0857	0.0118457
Progesterone receptor	Decreased carbohydrate tolerance	35.0833	4.66251e-06
Discoidin domain-containing receptor 2	leukoencephalopathy	35.0833	0.000928651
Fibroblast growth factor receptor 2	leukoencephalopathy	35.0833	0.000928651
Misshapen-like kinase 1	leukoencephalopathy	35.0833	0.000928651
Neurotrophic tyrosine kinase receptor type 2	leukoencephalopathy	35.0833	0.000928651
Serine/threonine-protein kinase TAO1	leukoencephalopathy	35.0833	0.000928651
Tyrosine-protein kinase receptor RET	leukoencephalopathy	35.0833	0.000928651
Mineralocorticoid receptor	Decreased carbohydrate tolerance	35.0833	0.00113516
Progesterone receptor	bladder dysfunction	35.0833	0.0122933
Progesterone receptor	myocardial rupture	35.0833	0.0122933
Adrenergic receptor beta; ADRB1 & ADRB2	vivid dreams	35.0833	0.0122933
DNA topoisomerase I	solid tumors	35.0833	0.0122933
GABA-A receptor; alpha-2/beta-3/gamma-2	somnambulism	35.0833	0.0122933
Canalicular multispecific organic anion transporter 2	depressive disorder	35.0833	0.0127632
Estrogen receptor	breast mass	35.0833	0.0127632
Estrogen receptor	melasma	34.0202	0.00129205
Farnesyl diphosphate synthase	uveitis	33.68	2.79985e-05
Farnesyl diphosphate synthase	osteoarthritis	33.68	0.0125165
Farnesyl diphosphate synthase	osteomyelitis	33.68	0.0125165
Fibroblast growth factor receptor 1	hypoalbuminemia	33.68	0.0125165
Fibroblast growth factor receptor 3	hypoalbuminemia	33.68	0.0125165
myosin light chain kinase 2	hypoalbuminemia	33.68	0.0125165
Protein kinase N2	hypoalbuminemia	33.68	0.0125165
Serine/threonine-protein kinase 2	hypoalbuminemia	33.68	0.0125165
Serine/threonine-protein kinase Aurora-B	hypoalbuminemia	33.68	0.0125165
Serine/threonine-protein kinase TAO3	hypoalbuminemia	33.68	0.0125165
SPS1/STE20-related protein kinase YSK4	hypoalbuminemia	33.68	0.0125165
TRAF2- and NCK-interacting kinase	hypoalbuminemia	33.68	0.0125165
Tyrosine-protein kinase receptor UFO	hypoalbuminemia	33.68	0.0125165
Aldo-keto-reductase family 1 member C3	aseptic meningitis	33.0196	0.00116226
c-Jun N-terminal kinase 2	ventricular dysfunction	32.8052	0.0144851
c-Jun N-terminal kinase 3	ventricular dysfunction	32.8052	0.0144851
Ephrin type-A receptor 3	ventricular dysfunction	32.8052	0.0144851
Ephrin type-A receptor 5	ventricular dysfunction	32.8052	0.0144851
Ephrin type-A receptor 8	ventricular dysfunction	32.8052	0.0144851
Ephrin type-B receptor 1	ventricular dysfunction	32.8052	0.0144851
Ephrin type-B receptor 4	ventricular dysfunction	32.8052	0.0144851
Serine/threonine-protein kinase 10	ventricular dysfunction	32.8052	0.0144851
Tyrosine-protein kinase HCK	ventricular dysfunction	32.8052	0.0144851
Tyrosine-protein kinase receptor FLT3	ventricular dysfunction	32.8052	0.0144851
Serotonin 1d (5-HT1d) receptor	pressure sensation	32.8052	0.0144851
Misshapen-like kinase 1	pulmonary hemorrhage	32.3846	0.0144548
Serine/threonine-protein kinase Chk2	pulmonary hemorrhage	32.3846	0.0144548
UDP-glucuronosyltransferase 1-9	papillary necrosis	32.3846	0.0144548
Vascular endothelial growth factor receptor 3	pulmonary hemorrhage	32.3846	0.0144548
Dopamine receptors; D2 & D4	protrusion of the tongue	32.0762	0.00101232
Angiotensin-converting enzyme	artery stenosis	31.8939	0.000132774
Angiotensin-converting enzyme	renal artery stenosis	31.8939	0.000132774
HMG-CoA reductase	liver fatty	31.6541	9.5221e-05
HMG-CoA reductase	skin changes	31.6541	9.5221e-05
Alpha-galactosidase A	Floppy Iris Syndrome	31.575	0.0142969
Serotonin 3a (5-HT3a) receptor	choreoathetoid movements	31.575	0.0142969
DNA topoisomerase II beta	cerebral thrombosis	31.575	0.0160655
Mineralocorticoid receptor	cerebral thrombosis	31.575	0.0160655
Casein kinase I delta	leukoencephalopathy	31.575	0.0142969
Dopamine receptors; D2 & D4	polydipsia	31.575	0.0142969
Ephrin type-A receptor 1	leukoencephalopathy	31.575	0.0142969
Interleukin-1 receptor-associated kinase 1	leukoencephalopathy	31.575	0.0142969
MAP kinase signal-integrating kinase 2	leukoencephalopathy	31.575	0.0142969
MAP kinase-interacting serine/threonine-protein kinase MNK1	leukoencephalopathy	31.575	0.0142969
myosin light chain kinase 2	leukoencephalopathy	31.575	0.0142969
Serine/threonine-protein kinase 2	leukoencephalopathy	31.575	0.0142969
Serine/threonine-protein kinase RAF	leukoencephalopathy	31.575	0.0142969
Serine/threonine-protein kinase RIPK2	leukoencephalopathy	31.575	0.0142969
Serine/threonine-protein kinase TAO3	lipase increased	31.575	0.0142969
SPS1/STE20-related protein kinase YSK4	leukoencephalopathy	31.575	0.0142969
TRAF2- and NCK-interacting kinase	leukoencephalopathy	31.575	0.0142969
Tyrosine-protein kinase BTK	leukoencephalopathy	31.575	0.0142969
Tyrosine-protein kinase JAK3	leukoencephalopathy	31.575	0.0142969
Tyrosine-protein kinase YES	leukoencephalopathy	31.575	0.0142969
Vascular endothelial growth factor receptor 1	leukoencephalopathy	31.575	0.0142969
Testis-specific androgen-binding protein	breast mass	31.575	0.0160655
Testis-specific androgen-binding protein	peliosis hepatis	31.575	0.0160655
HMG-CoA reductase	lens	31.3789	4.11112e-06
DNA repair protein RAD52 homolog	motor restlessness	31.1852	0.000136136
Estrogen receptor	low HDL	31.1852	0.0164491
Serotonin 3 (5-HT3) receptor	EPS	31.1852	0.0164491
Serotonin 3 (5-HT3) receptor	ketoacidosis	31.1852	0.0164491
Serotonin 7 (5-HT7) receptor	buccoglossal syndrome	31.1852	0.00138218
Farnesyl diphosphate synthase	osteonecrosis	30.6182	0.00118922
DNA topoisomerase II	elevated uric acid	30.0714	0.00189843
Discoidin domain-containing receptor 2	tumor lysis syndrome	30.0714	0.016865
Epithelial discoidin domain-containing receptor 1	tumor lysis syndrome	30.0714	0.016865
Fibroblast growth factor receptor 2	tumor lysis syndrome	30.0714	0.016865
Neurotrophic tyrosine kinase receptor type 2	tumor lysis syndrome	30.0714	0.016865
Serine/threonine-protein kinase Aurora-A	tumor lysis syndrome	30.0714	0.016865
Serine/threonine-protein kinase Chk2	tumor lysis syndrome	30.0714	0.016865
Serine/threonine-protein kinase GAK	tumor lysis syndrome	30.0714	0.016865
Serine/threonine-protein kinase TAO1	tumor lysis syndrome	30.0714	0.016865
Progesterone receptor	fat embolism	30.0714	0.0174126
Progesterone receptor	hemangiomas	30.0714	0.0174126
Progesterone receptor	hypertrophic cardiomyopathy	30.0714	0.0174126
Progesterone receptor	hypokalemic alkalosis	30.0714	0.0174126
Progesterone receptor	muscle mass	30.0714	0.0174126
Progesterone receptor	paraparesis	30.0714	0.0174126
Progesterone receptor	reactions to skin tests	30.0714	0.0174126
Progesterone receptor	scaly skin	30.0714	0.0174126
Progesterone receptor	steroid myopathy	30.0714	0.0174126
Ephrin type-A receptor 3	leukoencephalopathy	30.0714	0.0017784
Ephrin type-A receptor 5	leukoencephalopathy	30.0714	0.0017784
Ephrin type-B receptor 1	leukoencephalopathy	30.0714	0.0017784
Ephrin type-B receptor 4	leukoencephalopathy	30.0714	0.0017784
Macrophage colony stimulating factor receptor	leukoencephalopathy	30.0714	0.0017784
Platelet-derived growth factor receptor alpha	leukoencephalopathy	30.0714	0.0017784
Platelet-derived growth factor receptor beta	leukoencephalopathy	30.0714	0.0017784
Serine/threonine-protein kinase 10	leukoencephalopathy	30.0714	0.0017784
Stem cell growth factor receptor	leukoencephalopathy	30.0714	0.0017784
Tyrosine-protein kinase HCK	leukoencephalopathy	30.0714	0.0017784
Cholinesterases; ACHE & BCHE	hyperkeratosis	29.7176	0.0163006
Ephrin type-A receptor 1	interstitial lung disease	29.287	0.00134925
Gamma-secretase	bleeding time increased	29.287	0.00134925
Serine/threonine-protein kinase RIPK2	interstitial lung disease	29.287	0.00134925
Tyrosine-protein kinase YES	interstitial lung disease	29.287	0.00134925
Canalicular multispecific organic anion transporter 2	Fat Redistribution	29.2361	0.000182874
DNA topoisomerase II	ureteral obstruction	28.7045	0.019655
DNA topoisomerase II beta	phobia	28.7045	0.019655
Mineralocorticoid receptor	melasma	28.7045	0.019655
Tyrosine-protein kinase TIE-2	ventricular dysfunction	28.7045	0.019655
Vascular endothelial growth factor receptor 2	ventricular dysfunction	28.7045	0.019655
Beta-1 adrenergic receptor	mesenteric arterial thrombosis	28.0667	2.07569e-07
Testis-specific androgen-binding protein	ovarian cyst	28.0667	1.6765e-05
Adrenergic receptor alpha-1	Floppy Iris Syndrome	28.0667	0.00156934
Dopamine D4 receptor	masked facies	28.0667	0.00156934
DNA repair protein RAD52 homolog	mitral insufficiency	28.0667	0.00236627
Butyrylcholinesterase	fasciculations	28.0667	0.00250611
Testis-specific androgen-binding protein	Decreased carbohydrate tolerance	28.0667	0.00250611
Serotonin 7 (5-HT7) receptor	masked facies	28.0667	0.0182417
Carbonic anhydrases; II & IX	myopia	28.0667	0.0182417
Gamma-secretase	ulcerative colitis	28.0667	0.0182417
Acyl coenzyme A:cholesterol acyltransferase	pemphigus	28.0667	0.0195336
Discoidin domain-containing receptor 2	hypoalbuminemia	28.0667	0.0195336
Dual specificity mitogen-activated protein kinase kinase 5	hypoalbuminemia	28.0667	0.0195336
Ephrin type-A receptor 6	hypoalbuminemia	28.0667	0.0195336
Ephrin type-B receptor 6	hypoalbuminemia	28.0667	0.0195336
Epithelial discoidin domain-containing receptor 1	hypoalbuminemia	28.0667	0.0195336
Fibroblast growth factor receptor 2	hypoalbuminemia	28.0667	0.0195336
Misshapen-like kinase 1	hypoalbuminemia	28.0667	0.0195336
Neurotrophic tyrosine kinase receptor type 2	hypoalbuminemia	28.0667	0.0195336
Serine/threonine-protein kinase GAK	hypoalbuminemia	28.0667	0.0195336
Serine/threonine-protein kinase TAO1	hypoalbuminemia	28.0667	0.0195336
Tyrosine-protein kinase receptor RET	hypoalbuminemia	28.0667	0.0195336
Estrogen receptor	breast discharge	28.0667	0.0208412
Estrogen receptor	cerebral thrombosis	28.0667	0.0208412
Estrogen receptor	gallbladder disease	28.0667	0.0208412
Muscarinic acetylcholine receptor	ketoacidosis	28.0667	0.0208412
Serotonin 1b (5-HT1b) receptor	gastrointestinal discomfort	28.0667	0.0208412
Testis-specific androgen-binding protein	ovarian cancer	28.0667	0.0208412
Oligopeptide transporter small intestine isoform	hairy tongue	27.7582	0.020814
c-Jun N-terminal kinase 2	pulmonary hemorrhage	27.7582	0.020814
c-Jun N-terminal kinase 3	pulmonary hemorrhage	27.7582	0.020814
Ephrin type-A receptor 3	pulmonary hemorrhage	27.7582	0.020814
Ephrin type-A receptor 5	pulmonary hemorrhage	27.7582	0.020814
Ephrin type-B receptor 1	pulmonary hemorrhage	27.7582	0.020814
Ephrin type-B receptor 4	pulmonary hemorrhage	27.7582	0.020814
Serine/threonine-protein kinase 10	pulmonary hemorrhage	27.7582	0.020814
Tyrosine-protein kinase HCK	pulmonary hemorrhage	27.7582	0.020814
Tyrosine-protein kinase receptor FLT3	pulmonary hemorrhage	27.7582	0.020814
HMG-CoA reductase	positive ANA	27.3377	0.000184569
DNA topoisomerase II alpha	lysis	26.944	0.00178345
Tyrosine-protein kinase BTK	lysis	26.944	0.00178345
Serotonin 1b (5-HT1b) receptor	vasospasm	26.7302	1.87929e-05
Adrenergic receptor beta; ADRB1 & ADRB2	claudication	26.7302	0.00228796
Aquaporin-4	gum hyperplasia	26.7302	0.00228796
Dopamine D1 and D2 receptor	protrusion of the tongue	26.7302	0.00228796
Dopamine D5 receptor	protrusion of the tongue	26.7302	0.00228796
Multidrug resistance-associated protein 4	abdominal distress	26.7302	0.00228796
Estrogen receptor	mood disturbances	26.7302	0.00295352
Testis-specific androgen-binding protein	breast tenderness	26.5895	2.21005e-05
Corticosteroid binding globulin	breast tenderness	26.5895	0.0204933
DNA topoisomerase II alpha	secondary malignancy	26.5895	0.0204933
Dopamine receptors; D2 & D4	akinesia	26.5895	0.0204933
Gamma-secretase	bowel disease	26.5895	0.0204933
Gamma-secretase	corneal opacity	26.5895	0.0204933
Tyrosine-protein kinase ABL	leukoencephalopathy	26.3125	0.00296711
Tyrosine-protein kinase ABL2	leukoencephalopathy	26.3125	0.00296711
Tyrosine-protein kinase BLK	leukoencephalopathy	26.3125	0.00296711
Tyrosine-protein kinase FGR	leukoencephalopathy	26.3125	0.00296711
Tyrosine-protein kinase FRK	leukoencephalopathy	26.3125	0.00296711
Tyrosine-protein kinase Lyn	leukoencephalopathy	26.3125	0.00296711
Tyrosine-protein kinase SRC	leukoencephalopathy	26.3125	0.00296711
Vascular endothelial growth factor receptor 2	leukoencephalopathy	26.3125	0.00296711
Adrenergic receptor beta; ADRB1 & ADRB2	arterial thrombosis	26.3125	0.0222735
Alpha-galactosidase A	Floppy	26.3125	0.0222735
Alpha-galactosidase A	Intraoperative Floppy Iris Syndrome	26.3125	0.0222735
Discoidin domain-containing receptor 2	lipase increased	26.3125	0.0222735
Dual specificity mitogen-activated protein kinase kinase 5	leukoencephalopathy	26.3125	0.0222735
Dual specificity mitogen-activated protein kinase kinase 5	lipase increased	26.3125	0.0222735
Ephrin type-A receptor 6	leukoencephalopathy	26.3125	0.0222735
Ephrin type-A receptor 6	lipase increased	26.3125	0.0222735
Ephrin type-B receptor 6	leukoencephalopathy	26.3125	0.0222735
Ephrin type-B receptor 6	lipase increased	26.3125	0.0222735
Epithelial discoidin domain-containing receptor 1	leukoencephalopathy	26.3125	0.0222735
Epithelial discoidin domain-containing receptor 1	lipase increased	26.3125	0.0222735
Neurotrophic tyrosine kinase receptor type 2	lipase increased	26.3125	0.0222735
Receptor protein-tyrosine kinase erbB-2	left ventricular ejection fraction	26.3125	0.0222735
Ribosomal protein S6 kinase 1	leukoencephalopathy	26.3125	0.0222735
Serine/threonine-protein kinase Aurora-A	leukoencephalopathy	26.3125	0.0222735
Serine/threonine-protein kinase Chk2	leukoencephalopathy	26.3125	0.0222735
Serine/threonine-protein kinase GAK	leukoencephalopathy	26.3125	0.0222735
Serine/threonine-protein kinase TAO1	lipase increased	26.3125	0.0222735
Tyrosine-protein kinase CSK	leukoencephalopathy	26.3125	0.0222735
Tyrosine-protein kinase receptor RET	lipase increased	26.3125	0.0222735
Vascular endothelial growth factor receptor 3	leukoencephalopathy	26.3125	0.0222735
Mineralocorticoid receptor	spontaneous abortion	26.3125	0.0237552
Progesterone receptor	Aseptic necrosis	26.3125	0.0237552
Progesterone receptor	breast mass	26.3125	0.0237552
Ephrin type-A receptor 3	interstitial lung disease	26.1491	0.000219645
Ephrin type-A receptor 5	interstitial lung disease	26.1491	0.000219645
Ephrin type-A receptor 8	interstitial lung disease	26.1491	0.000219645
Ephrin type-B receptor 1	interstitial lung disease	26.1491	0.000219645
Ephrin type-B receptor 4	interstitial lung disease	26.1491	0.000219645
HMG-CoA reductase	nerve palsy	26.1491	0.000219645
Serine/threonine-protein kinase 10	interstitial lung disease	26.1491	0.000219645
Tyrosine-protein kinase HCK	interstitial lung disease	26.1491	0.000219645
Serotonin 7 (5-HT7) receptor	EPS	25.9877	0.000298478
Serotonin 7 (5-HT7) receptor	ketoacidosis	25.9877	0.000298478
Estrogen receptor	ovarian cyst	25.9877	0.000298478
GABA receptor alpha-1 subunit	anger	25.7755	0.024405
Macrophage colony stimulating factor receptor	tumor lysis syndrome	25.7755	0.024405
Platelet-derived growth factor receptor alpha	tumor lysis syndrome	25.7755	0.024405
Platelet-derived growth factor receptor beta	tumor lysis syndrome	25.7755	0.024405
Stem cell growth factor receptor	tumor lysis syndrome	25.7755	0.024405
Adrenergic receptor beta; ADRB1 & ADRB2	catatonic	25.5152	0.00265078
Progesterone receptor	melasma	25.5152	0.00351291
Testis-specific androgen-binding protein	cerebral thrombosis	25.26	0.0266524
Testis-specific androgen-binding protein	decreased glucose	25.26	0.0266524
Testis-specific androgen-binding protein	gallbladder disease	25.26	0.0266524
Testis-specific androgen-binding protein	perineal pain	25.26	0.0266524
Cyclooxygenase-1	papillary necrosis	25.0595	0.00019635
Cholinesterases; ACHE & BCHE	diverticulitis	24.9481	0.00227476
Serotonin 3 (5-HT3) receptor	cogwheel rigidity	24.9481	0.00366153
Solute carrier family 22 member 11	abdominal distress	24.7647	0.0255775
Aquaporin-4	movement disorder	24.7647	0.0255775
Arachidonate 5-lipoxygenase	aseptic meningitis	24.7647	0.0255775
Estrogen receptor	breast tenderness	24.6199	0.000379265
Serotonin 7 (5-HT7) receptor	protrusion of the tongue	24.5026	9.01313e-11
Dual specificity mitogen-activated protein kinase kinase 5	interstitial lung disease	24.4058	0.00308116
Ephrin type-A receptor 6	interstitial lung disease	24.4058	0.00308116
Ephrin type-B receptor 6	interstitial lung disease	24.4058	0.00308116
Misshapen-like kinase 1	interstitial lung disease	24.4058	0.00308116
Tyrosine-protein kinase CSK	interstitial lung disease	24.4058	0.00308116
Tyrosine-protein kinase receptor RET	interstitial lung disease	24.4058	0.00308116
DNA topoisomerase II beta	dysphasia	24.2885	0.0281508
Tyrosine-protein kinase ABL	pulmonary hemorrhage	24.2885	0.0281508
Tyrosine-protein kinase ABL2	pulmonary hemorrhage	24.2885	0.0281508
Tyrosine-protein kinase BLK	pulmonary hemorrhage	24.2885	0.0281508
Tyrosine-protein kinase FGR	pulmonary hemorrhage	24.2885	0.0281508
Tyrosine-protein kinase FRK	pulmonary hemorrhage	24.2885	0.0281508
Tyrosine-protein kinase Lyn	pulmonary hemorrhage	24.2885	0.0281508
Tyrosine-protein kinase SRC	pulmonary hemorrhage	24.2885	0.0281508
Tyrosine-protein kinase TIE-2	testis disorder	24.2885	0.0281508
Vascular endothelial growth factor receptor 2	pulmonary hemorrhage	24.2885	0.0281508
HMG-CoA reductase	loss of libido	24.0571	0.000309626
HMG-CoA reductase	memory loss	24.0571	1.78161e-05
Vanilloid receptor	parotid swelling	24.0571	3.77022e-05
Ephrin type-A receptor 3	hypoalbuminemia	24.0571	0.0281508
Ephrin type-A receptor 5	hypoalbuminemia	24.0571	0.0281508
Ephrin type-B receptor 1	hypoalbuminemia	24.0571	0.0281508
Ephrin type-B receptor 4	hypoalbuminemia	24.0571	0.0281508
Macrophage colony stimulating factor receptor	hypoalbuminemia	24.0571	0.0281508
Platelet-derived growth factor receptor alpha	hypoalbuminemia	24.0571	0.0281508
Platelet-derived growth factor receptor beta	hypoalbuminemia	24.0571	0.0281508
Serine/threonine-protein kinase 10	hypoalbuminemia	24.0571	0.0281508
Stem cell growth factor receptor	hypoalbuminemia	24.0571	0.0281508
Tyrosine-protein kinase HCK	hypoalbuminemia	24.0571	0.0281508
Tyrosine-protein kinase LCK	left ventricular dysfunction	24.0571	0.0281508
Caspase-1	oligospermia	23.9205	0.000478806
Dopamine D5 receptor	tardive dyskinesia	23.3889	0.000251781
Carbonic anhydrase XIII	myopia	23.3889	0.000502583
Solute carrier family 22 member 4	gastrointestinal distress	23.3889	0.00429825
Aldo-keto-reductase family 1 member C3	ulcerative colitis	23.3889	0.0284054
Butyrylcholinesterase	apraxia	23.3889	0.0307067
Progesterone receptor	compression fractures	23.3889	0.0307067
Progesterone receptor	Negative nitrogen balance	23.3889	0.0307067
Progesterone receptor	ovarian cancer	23.3889	0.0307067
Progesterone receptor	ulcerative esophagitis	23.3889	0.0307067
Adrenergic receptor alpha-1	Floppy	23.3889	0.00348993
Adrenergic receptor alpha-1	Intraoperative Floppy Iris Syndrome	23.3889	0.00348993
Dopamine D4 receptor	pseudoparkinsonism	23.3889	0.00348993
Serotonin 7 (5-HT7) receptor	diabetic ketoacidosis	23.3889	0.00429825
Serotonin 3 (5-HT3) receptor	opisthotonos	23.3889	0.00452184
Progesterone receptor	Fluid and Electrolyte Disturbances	23.3889	0.0047457
Serotonin 7 (5-HT7) receptor	water intoxication	23.3889	0.0284054
UDP-glucuronosyltransferase 2B7	necrotizing enterocolitis	23.3889	0.0284054
UDP-glucuronosyltransferase 2B7	papillary necrosis	23.3889	0.0284054
3-keto-steroid reductase	Decreased carbohydrate tolerance	23.3889	0.0307067
Cyclooxygenase	hiatal hernia	23.3889	0.0307067
Estrogen receptor	Decreased carbohydrate tolerance	23.3889	0.0307067
Estrogen receptor	exacerbation of asthma	23.3889	0.0307067
Estrogen receptor	spontaneous abortion	23.3889	0.0307067
Serotonin 1b (5-HT1b) receptor	cold sensations	23.3889	0.0307067
Serine/threonine-protein kinase RAF	pericardial effusion	23.2276	0.00286285
Adrenergic receptors; alpha-1 A & B	postural dizziness	22.9636	0.0280363
DNA topoisomerase II alpha	urine output	22.9636	0.0280363
Serotonin 1d (5-HT1d) receptor	gastrointestinal discomfort	22.9636	0.0318519
Multidrug and toxin extrusion protein 2	dystonic reactions	22.9116	0.00424465
Vanilloid receptor	peculiar taste	22.9116	0.00424465
Tyrosine-protein kinase ABL	interstitial lung disease	22.8804	0.000457846
Tyrosine-protein kinase ABL2	interstitial lung disease	22.8804	0.000457846
Tyrosine-protein kinase BLK	interstitial lung disease	22.8804	0.000457846
Tyrosine-protein kinase FGR	interstitial lung disease	22.8804	0.000457846
Tyrosine-protein kinase FRK	interstitial lung disease	22.8804	0.000457846
Tyrosine-protein kinase Lyn	interstitial lung disease	22.8804	0.000457846
Tyrosine-protein kinase SRC	interstitial lung disease	22.8804	0.000457846
Dopamine D5 receptor	involuntary movements	22.6344	0.000292235
c-Jun N-terminal kinase 2	leukoencephalopathy	22.5536	0.0318041
c-Jun N-terminal kinase 2	lipase increased	22.5536	0.0318041
c-Jun N-terminal kinase 3	leukoencephalopathy	22.5536	0.0318041
c-Jun N-terminal kinase 3	lipase increased	22.5536	0.0318041
Ephrin type-A receptor 3	lipase increased	22.5536	0.0318041
Ephrin type-A receptor 5	lipase increased	22.5536	0.0318041
Ephrin type-A receptor 8	leukoencephalopathy	22.5536	0.0318041
Ephrin type-B receptor 1	lipase increased	22.5536	0.0318041
Ephrin type-B receptor 4	lipase increased	22.5536	0.0318041
Macrophage colony stimulating factor receptor	lipase increased	22.5536	0.0318041
Platelet-derived growth factor receptor alpha	lipase increased	22.5536	0.0318041
Platelet-derived growth factor receptor beta	lipase increased	22.5536	0.0318041
Serine/threonine-protein kinase 10	lipase increased	22.5536	0.0318041
Stem cell growth factor receptor	lipase increased	22.5536	0.0318041
Tyrosine-protein kinase HCK	lipase increased	22.5536	0.0318041
Tyrosine-protein kinase receptor FLT3	leukoencephalopathy	22.5536	0.0318041
Tyrosine-protein kinase receptor FLT3	lipase increased	22.5536	0.0318041
Serotonin 3a (5-HT3a) receptor	dystonic reactions	22.5536	0.0318041
Tyrosine-protein kinase ABL	tumor lysis syndrome	22.5536	0.0324699
Tyrosine-protein kinase ABL2	tumor lysis syndrome	22.5536	0.0324699
Tyrosine-protein kinase BLK	tumor lysis syndrome	22.5536	0.0324699
Tyrosine-protein kinase FGR	tumor lysis syndrome	22.5536	0.0324699
Tyrosine-protein kinase FRK	tumor lysis syndrome	22.5536	0.0324699
Tyrosine-protein kinase Lyn	tumor lysis syndrome	22.5536	0.0324699
Tyrosine-protein kinase SRC	tumor lysis syndrome	22.5536	0.0324699
Vascular endothelial growth factor receptor 2	tumor lysis syndrome	22.5536	0.0324699
Dopamine receptors; D2 & D4	tardive dyskinesia	22.4533	0.0031877
Serotonin 1a (5-HT1a) receptor	masked facies	22.4533	0.0031877
Adrenergic receptor beta; ADRB1 & ADRB2	peripheral coldness	22.4533	0.0039745
Adrenergic receptor beta; ADRB1 & ADRB2	Raynaud	22.4533	0.0039745
Serotonin 3 (5-HT3) receptor	protrusion of the tongue	22.2751	0.000575216
Progesterone receptor	breast tenderness	22.1579	7.00394e-05
DNA topoisomerase II	secondary malignancy	22.1579	0.00507535
DNA topoisomerase I	secondary malignancy	22.1579	0.0317744
Dopamine D1 and D2 receptor	akinesia	22.1579	0.0317744
Adrenergic receptor alpha-2	buccoglossal syndrome	22.1579	0.0317744
Adrenergic receptor alpha-2	water intoxication	22.1579	0.0317744
Cyclooxygenase	aseptic meningitis	22.0131	0.00541083
Casein kinase I delta	interstitial lung disease	21.9652	0.0301918
Cholinesterases; ACHE & BCHE	cachexia	21.9652	0.0301918
MAP kinase signal-integrating kinase 2	interstitial lung disease	21.9652	0.0301918
MAP kinase-interacting serine/threonine-protein kinase MNK1	interstitial lung disease	21.9652	0.0301918
Melanocortin receptor 3	lens	21.9652	0.0301918
Myelin transcription factor 1	interstitial lung disease	21.9652	0.0301918
myosin light chain kinase 2	interstitial lung disease	21.9652	0.0301918
Potassium-transporting ATPase	duodenitis	21.9652	0.0301918
Protein kinase N2	interstitial lung disease	21.9652	0.0301918
Serine/threonine-protein kinase 2	interstitial lung disease	21.9652	0.0301918
Serine/threonine-protein kinase Aurora-B	interstitial lung disease	21.9652	0.0301918
Serine/threonine-protein kinase RAF	interstitial lung disease	21.9652	0.0301918
Serine/threonine-protein kinase TAO3	interstitial lung disease	21.9652	0.0301918
Serine/threonine-protein kinase TNNI3K	interstitial lung disease	21.9652	0.0301918
SPS1/STE20-related protein kinase YSK4	interstitial lung disease	21.9652	0.0301918
TRAF2- and NCK-interacting kinase	interstitial lung disease	21.9652	0.0301918
Transthyretin	bleeding time increased	21.9652	0.0301918
Tyrosine-protein kinase JAK3	interstitial lung disease	21.9652	0.0301918
Tyrosine-protein kinase receptor UFO	interstitial lung disease	21.9652	0.0301918
UDP-glucuronosyltransferase 1-6	bleeding time increased	21.9652	0.0301918
Serotonin 1d (5-HT1d) receptor	vasospasm	21.8701	7.00394e-05
Vanilloid receptor	testicular swelling	21.8701	7.00394e-05
Dopamine receptors; D2 & D4	involuntary movements	21.729	0.00348993
Dopamine receptors; D2 & D4	tightness of the throat	21.729	0.00348993
Arachidonate 5-lipoxygenase	epigastric pain	21.5897	0.0044847
HMG-CoA reductase	cirrhosis	21.4796	0.000491663
Adrenergic receptor beta; ADRB1 & ADRB2	ischemic colitis	21.05	0.0349222
Thrombin	drug hypersensitivity	21.05	0.0349222
DNA topoisomerase II beta	anosmia	21.05	0.0372966
Tyrosine-protein kinase ABL	hypoalbuminemia	21.05	0.0372966
Tyrosine-protein kinase ABL2	hypoalbuminemia	21.05	0.0372966
Tyrosine-protein kinase BLK	hypoalbuminemia	21.05	0.0372966
Tyrosine-protein kinase FGR	hypoalbuminemia	21.05	0.0372966
Tyrosine-protein kinase FRK	hypoalbuminemia	21.05	0.0372966
Tyrosine-protein kinase Lyn	hypoalbuminemia	21.05	0.0372966
Tyrosine-protein kinase SRC	hypoalbuminemia	21.05	0.0372966
Vascular endothelial growth factor receptor 2	hypoalbuminemia	21.05	0.0372966
Progesterone receptor	breast discharge	21.05	0.0381516
Progesterone receptor	cerebral thrombosis	21.05	0.0381516
Progesterone receptor	decreased glucose	21.05	0.0381516
Progesterone receptor	gallbladder disease	21.05	0.0381516
Testis-specific androgen-binding protein	exacerbation of asthma	21.05	0.0381516
Testis-specific androgen-binding protein	Fluid and Electrolyte Disturbances	21.05	0.0381516
Testis-specific androgen-binding protein	glucose tolerance decreased	21.05	0.0381516
Testis-specific androgen-binding protein	spontaneous abortion	21.05	0.0381516
c-Jun N-terminal kinase 2	interstitial lung disease	20.9193	0.00559301
c-Jun N-terminal kinase 3	interstitial lung disease	20.9193	0.00559301
Epidermal growth factor receptor erbB1	chromosome abnormality	20.9193	0.00559301
Macrophage colony stimulating factor receptor	interstitial lung disease	20.9193	0.00559301
Platelet-derived growth factor receptor alpha	interstitial lung disease	20.9193	0.00559301
Platelet-derived growth factor receptor beta	interstitial lung disease	20.9193	0.00559301
Stem cell growth factor receptor	interstitial lung disease	20.9193	0.00559301
Tyrosine-protein kinase receptor FLT3	interstitial lung disease	20.9193	0.00559301
Angiotensin-converting enzyme	positive ANA	20.876	9.17228e-05
Angiotensin-converting enzyme	pemphigoid	20.876	0.039009
Serotonin 7 (5-HT7) receptor	motor restlessness	20.7901	0.00641948
Cyclooxygenase-2	necrotizing enterocolitis	20.7901	0.00502653
Cyclooxygenase-2	papillary necrosis	20.7901	0.00502653
Adrenergic receptor beta	mesenteric arterial thrombosis	20.5366	1.443e-06
Tyrosine-protein kinase LCK	ventricular dysfunction	20.4121	0.00711516
Estrogen receptor	vaginal bleeding	20.3382	0.000844728
Corticosteroid binding globulin	allergic contact dermatitis	20.208	0.0351832
Fibroblast growth factor receptor 1	lysis	20.208	0.0351832
Fibroblast growth factor receptor 3	lysis	20.208	0.0351832
Myelin transcription factor 1	lysis	20.208	0.0351832
Tyrosine-protein kinase JAK3	lysis	20.208	0.0351832
Beta-1 adrenergic receptor	nonthrombocytopenic purpura	20.0476	0.000657105
Serotonin 7 (5-HT7) receptor	obstipation	20.0476	0.0402879
Serotonin 7 (5-HT7) receptor	positive pregnancy tests	20.0476	0.0402879
3-keto-steroid reductase	mood disturbances	20.0476	0.0415956
Estrogen receptor	chorea	20.0476	0.0415956
Farnesyl diphosphate synthase	iritis	19.8118	0.00465953
Cytochrome P450 19A1	lymphedema	19.7344	0.0423935
DNA topoisomerase II beta	myasthenia gravis	19.7344	0.0423935
Mineralocorticoid receptor	cushingoid	19.7344	0.0423935
Tyrosine-protein kinase ABL	lipase increased	19.7344	0.0423935
Tyrosine-protein kinase ABL2	lipase increased	19.7344	0.0423935
Tyrosine-protein kinase BLK	lipase increased	19.7344	0.0423935
Tyrosine-protein kinase FGR	lipase increased	19.7344	0.0423935
Tyrosine-protein kinase FRK	lipase increased	19.7344	0.0423935
Tyrosine-protein kinase Lyn	lipase increased	19.7344	0.0423935
Tyrosine-protein kinase SRC	lipase increased	19.7344	0.0423935
Tyrosine-protein kinase TIE-2	leukoencephalopathy	19.7344	0.0423935
Adrenergic receptor alpha-2	ketoacidosis	19.6959	0.00758646
Serotonin 7 (5-HT7) receptor	akinesia	19.6959	1.75522e-06
3-keto-steroid reductase	breast tenderness	19.6959	0.00758646
Bile salt export pump	skin changes	19.6959	0.00758646
Estrogen receptor	uterine fibroids	19.6959	0.00758646
Serotonin 3 (5-HT3) receptor	akinesia	19.6959	0.00758646
DNA topoisomerase II alpha	myelosuppression	19.5814	0.000285384
Progesterone receptor	latent diabetes	19.4907	0.00121544
Corticosteroid binding globulin	blood glucose increased	19.4308	0.0381516
Type-1 angiotensin II receptor	swelling of the face	19.4009	0.000752207
Discoidin domain-containing receptor 2	pericardial effusion	19.3563	0.00619005
Neurotrophic tyrosine kinase receptor type 2	pericardial effusion	19.3563	0.00619005
Serine/threonine-protein kinase TAO1	pericardial effusion	19.3563	0.00619005
Tyrosine-protein kinase CSK	pericardial effusion	19.3563	0.00619005
Tyrosine-protein kinase FYN	left ventricular ejection fraction	19.3563	0.00619005
Tyrosine-protein kinase FYN	pseudoparkinsonism	19.3563	0.00619005
DNA topoisomerase II alpha	mucositis	19.1364	0.000312117
Angiotensin-converting enzyme	elevated erythrocyte sedimentation rate	19.1364	0.0012627
Serotonin 1d (5-HT1d) receptor	ischemic colitis	19.1364	0.0012627
Dopamine D5 receptor	catatonic	19.1364	0.0421075
DNA polymerase eta	ureteral obstruction	19.1364	0.0465922
MAP kinase p38 alpha	ventricular dysfunction	19.1364	0.0465922
Progesterone receptor	growth suppression	19.1364	0.0465922
Progesterone receptor	inflammatory bowel disease	19.1364	0.0465922
Neurokinin 2 receptor	nail discoloration	19.1364	0.0421075
Angiotensin-converting enzyme	arm pain	19.1364	0.0465922
Serotonin 1d (5-HT1d) receptor	cold sensations	19.1364	0.0465922
Serotonin 1a (5-HT1a) receptor	EPS	18.7111	0.000127326
DNA repair protein RAD52 homolog	skin pigmentation	18.7111	0.00020039
Serotonin 1b (5-HT1b) receptor	ischemic colitis	18.7111	0.00885881
Serotonin 3 (5-HT3) receptor	fecal impaction	18.7111	0.00885881
DNA repair protein RAD52 homolog	orofacial dyskinesia	18.7111	0.0483133
Serotonin 7 (5-HT7) receptor	tardive dyskinesia	18.7111	1.42734e-10
Serotonin 1a (5-HT1a) receptor	cogwheel rigidity	18.7111	1.77392e-08
Serotonin 3 (5-HT3) receptor	tardive dyskinesia	18.7111	0.000127326
Serotonin 7 (5-HT7) receptor	cogwheel rigidity	18.7111	0.00020039
Adrenergic receptor beta; ADRB1 & ADRB2	memory loss	18.7111	0.0068643
Adrenergic receptor beta; ADRB1 & ADRB2	mental depression	18.7111	0.0068643
Beta-1 adrenergic receptor	eyelid ptosis	18.7111	0.0068643
Dopamine D1 and D2 receptor	tardive dyskinesia	18.7111	0.0068643
Neuronal acetylcholine receptor; alpha4/beta2	chest discomfort	18.7111	0.0068643
Serotonin 1a (5-HT1a) receptor	buccoglossal syndrome	18.7111	0.0068643
DNA repair protein RAD52 homolog	asphyxia	18.7111	0.00944323
Casein kinase I delta	nephrotic syndrome	18.7111	0.0410336
Fibroblast growth factor receptor 1	nephrotic syndrome	18.7111	0.0410336
Fibroblast growth factor receptor 3	nephrotic syndrome	18.7111	0.0410336
Gamma-secretase	nephrotic syndrome	18.7111	0.0410336
Gamma-secretase	periodontal abscess	18.7111	0.0410336
Interleukin-1 receptor-associated kinase 1	nephrotic syndrome	18.7111	0.0410336
MAP kinase signal-integrating kinase 2	nephrotic syndrome	18.7111	0.0410336
MAP kinase-interacting serine/threonine-protein kinase MNK1	nephrotic syndrome	18.7111	0.0410336
Protein kinase N2	nephrotic syndrome	18.7111	0.0410336
Serine/threonine-protein kinase Aurora-B	nephrotic syndrome	18.7111	0.0410336
Serine/threonine-protein kinase TAO3	nephrotic syndrome	18.7111	0.0410336
Tyrosine-protein kinase receptor UFO	nephrotic syndrome	18.7111	0.0410336
Vascular endothelial growth factor receptor 1	nephrotic syndrome	18.7111	0.0410336
DNA topoisomerase II beta	phototoxicity	18.5735	0.0482588
DNA topoisomerase II beta	prothrombin decreased	18.5735	0.0482588
Dopamine D4 receptor	protrusion of the tongue	18.377	3.30687e-09
Vascular endothelial growth factor receptor 2	interstitial lung disease	18.3043	0.00898834
3-beta-hydroxysteroid-delta(8),delta(7)-isomerase	lens	18.3043	0.0461923
Aldo-keto-reductase family 1 member C3	bleeding time increased	18.3043	0.0461923
Discoidin domain-containing receptor 2	interstitial lung disease	18.3043	0.0461923
Epithelial discoidin domain-containing receptor 1	interstitial lung disease	18.3043	0.0461923
Fibroblast growth factor receptor 2	interstitial lung disease	18.3043	0.0461923
Melanocortin receptor 4	lens	18.3043	0.0461923
Neurotrophic tyrosine kinase receptor type 2	interstitial lung disease	18.3043	0.0461923
Serine/threonine-protein kinase GAK	interstitial lung disease	18.3043	0.0461923
Serine/threonine-protein kinase TAO1	interstitial lung disease	18.3043	0.0461923
Vascular endothelial growth factor receptor 3	interstitial lung disease	18.3043	0.0461923
Beta-3 adrenergic receptor	eyelid ptosis	18.3043	0.0461923
Epidermal growth factor receptor erbB1	left ventricular ejection fraction	18.3043	0.0461923
Epidermal growth factor receptor erbB1	pseudoparkinsonism	18.3043	0.0461923
Dopamine D1 and D2 receptor	tightness of the throat	18.1075	0.00751134
Dopamine D5 receptor	tightness of the throat	18.1075	0.00751134
Bromodomain-containing protein 3	slurred	18.0429	0.0440239
Bromodomain-containing protein 4	slurred	18.0429	0.0440239
Delta opioid receptor	excessive sedation	18.0429	0.0440239
Delta opioid receptor	gastric stasis	18.0429	0.0440239
Sodium channel protein type II alpha subunit	CNS depression	18.0429	0.0440239
UDP-glucuronosyltransferase 2A1	CNS depression	18.0429	0.0440239
Cholinesterases; ACHE & BCHE	transient ischemic attack	17.7263	0.00639394
Testis-specific androgen-binding protein	uterine fibroids	17.7263	0.0107778
Beta-2 adrenergic receptor	mesenteric arterial thrombosis	17.6891	0.00110966
Beta-2 adrenergic receptor	nonthrombocytopenic purpura	17.6891	0.00110966
Solute carrier family 22 member 6	anaphylactoid purpura	17.6891	0.00110966
HMG-CoA reductase	paresis	17.6891	0.00110966
DNA repair protein RAD52 homolog	opisthotonos	17.5417	0.00195782
GABA-A receptor; alpha-1/beta-2/gamma-2	hypoventilation	17.5417	0.00825228
Dopamine D4 receptor	mitral insufficiency	17.5417	0.0100863
Progesterone receptor	cushingoid	17.5417	0.0114468
Ephrin type-A receptor 1	pericardial effusion	17.4207	0.0473615
Fibroblast growth factor receptor 1	pericardial effusion	17.4207	0.0473615
Fibroblast growth factor receptor 3	pericardial effusion	17.4207	0.0473615
Gamma-secretase	enterocolitis	17.4207	0.0473615
Gamma-secretase	uterine hemorrhage	17.4207	0.0473615
Opioid receptors; mu & delta	shivering	17.4207	0.0473615
Proteinase-activated receptor 2	enterocolitis	17.4207	0.0473615
Serine/threonine-protein kinase TAO3	amylase increased	17.4207	0.0473615
Serine/threonine-protein kinase TAO3	pericardial effusion	17.4207	0.0473615
Serine/threonine-protein kinase TNNI3K	pericardial effusion	17.4207	0.0473615
Tyrosine-protein kinase BTK	pericardial effusion	17.4207	0.0473615
Tyrosine-protein kinase JAK3	pericardial effusion	17.4207	0.0473615
Tyrosine-protein kinase YES	pericardial effusion	17.4207	0.0473615
Cyclooxygenase-2	epidermal necrosis	17.3251	0.00164761
Fibroblast growth factor receptor 1	ascites	17.2718	0.00692044
Fibroblast growth factor receptor 3	ascites	17.2718	0.00692044
Serine/threonine-protein kinase RAF	ascites	17.2718	0.00692044
Dopamine D5 receptor	paralytic ileus	17.0101	0.00903894
Serotonin 3 (5-HT3) receptor	torticollis	17.0101	0.0117104
Discoidin domain-containing receptor 2	hypophosphatemia	16.84	5.17174e-05
Neurotrophic tyrosine kinase receptor type 2	hypophosphatemia	16.84	5.17174e-05
Serine/threonine-protein kinase TAO1	hypophosphatemia	16.84	5.17174e-05
Fibroblast growth factor receptor 1	hypophosphatemia	16.84	0.000520976
Fibroblast growth factor receptor 3	hypophosphatemia	16.84	0.000520976
Serine/threonine-protein kinase RAF	hypophosphatemia	16.84	0.000520976
Serine/threonine-protein kinase TAO3	hypophosphatemia	16.84	0.000520976
DNA topoisomerase II beta	joint stiffness	16.84	0.0113942
Cyclooxygenase-1	epidermal necrosis	16.7063	0.00189843
Serotonin 3 (5-HT3) receptor	oculogyric crisis	16.7063	0.00189843
Dopamine D4 receptor	akinesia	16.6184	7.71146e-07
Ephrin type-A receptor 8	pericardial effusion	16.5911	0.0110138
Macrophage colony stimulating factor receptor	pericardial effusion	16.5911	0.0110138
Platelet-derived growth factor receptor alpha	pericardial effusion	16.5911	0.0110138
Platelet-derived growth factor receptor beta	pericardial effusion	16.5911	0.0110138
Stem cell growth factor receptor	pericardial effusion	16.5911	0.0110138
Tyrosine-protein kinase FYN	left ventricular dysfunction	16.5911	0.0110138
Multidrug resistance-associated protein 4	aseptic meningitis	16.5098	5.2869e-05
Beta-2 adrenergic receptor	eyelid ptosis	16.5098	0.00978566
Histamine H2 receptor	oligomenorrhea	16.5098	0.00978566
Beta-glucocerebrosidase	false positive pregnancy tests	16.4293	0.00799222
Lysosomal alpha-glucosidase	Floppy Iris Syndrome	16.4293	0.00799222
DNA topoisomerase I	myelosuppression	16.3178	0.00111541
Serotonin 1a (5-HT1a) receptor	akinesia	16.2491	1.16421e-08
Corticosteroid binding globulin	hirsutism	16.1923	0.000609512
Testis-specific androgen-binding protein	blood glucose increased	16.1923	0.00232204
DNA repair protein RAD52 homolog	protrusion of the tongue	16.0381	0.000442966
Aquaporin-4	hyperplasia	16.0381	0.0107206
Muscarinic acetylcholine receptor	protrusion of the tongue	16.0381	0.0142969
Tyrosine-protein kinase LCK	tumor lysis syndrome	16.0381	0.0149446
DNA topoisomerase I	mucositis	15.947	0.00122366
Dopamine D5 receptor	extrapyramidal symptoms	15.947	0.00122366
Alpha-1d adrenergic receptor	Floppy Iris Syndrome	15.8868	0.000661876
Dopamine D2 receptor	motor restlessness	15.5926	1.89873e-06
UDP-glucuronosyltransferase 2B7	ulcerative colitis	15.5926	0.000522092
Serotonin 1a (5-HT1a) receptor	ketoacidosis	15.5926	0.00246728
Adrenergic receptor alpha-1	EPS	15.5926	0.0148111
Adrenergic receptor alpha-1	ketoacidosis	15.5926	0.0148111
Dopamine D4 receptor	EPS	15.5926	0.0148111
Dopamine D4 receptor	ketoacidosis	15.5926	0.0148111
Dopamine D4 receptor	motor restlessness	15.5926	0.0148111
Progesterone receptor	ovarian cyst	15.5926	0.0160303
Estrogen receptor	porphyria	15.5926	0.0148111
Serotonin 3 (5-HT3) receptor	impaction	15.5926	0.0148111
Serotonin 7 (5-HT7) receptor	asphyxia	15.5926	0.0160303
Serotonin 7 (5-HT7) receptor	drooling	15.5926	0.0160303
Dopamine receptor	involuntary movements	15.5207	0.0132628
DNA topoisomerase II beta	decreased visual acuity	15.4024	0.000253454
Type-1 angiotensin II receptor	myositis	15.3556	0.000179594
Dopamine receptors; D2 & D4	extrapyramidal symptoms	15.3091	0.00978566
Myelin transcription factor 1	nail disorder	15.3091	0.00978566
Serine/threonine-protein kinase RIPK2	nail disorder	15.3091	0.00978566
Tyrosine-protein kinase JAK3	nail disorder	15.3091	0.00978566
UDP-glucuronosyltransferase 1-9	aseptic meningitis	15.2398	0.0171458
Serotonin 7 (5-HT7) receptor	tightness of the throat	15.0896	2.05475e-07
Serotonin 3 (5-HT3) receptor	tightness of the throat	15.0896	0.00284467
Serotonin 3a (5-HT3a) receptor	breast engorgement	15.0357	0.0179156
Cyclooxygenase-1	intestinal ulcer	15.0357	0.0155354
Testis-specific androgen-binding protein	menstrual irregularities	14.9689	4.21547e-06
Corticosteroid binding globulin	menstrual irregularities	14.9689	0.0104
UDP-glucuronosyltransferase 2A1	menstrual irregularities	14.9689	0.0104
Aquaporin-4	neurosis	14.7719	0.013391
Dopamine D1 and D2 receptor	priapism	14.7719	0.013391
Paired box protein Pax-8	secondary malignancy	14.7719	0.0184637
Serotonin 1a (5-HT1a) receptor	protrusion of the tongue	14.7016	3.8127e-08
DNA topoisomerase II	myelosuppression	14.686	0.000323021
Cyclooxygenase-2	aseptic meningitis	14.6754	1.64358e-05
Adrenergic receptor beta	nonthrombocytopenic purpura	14.669	0.00229686
Gamma-secretase	meningitis	14.6435	0.0111006
Estrogen receptor beta	vaginal bleeding	14.6435	0.0182417
Serotonin 6 (5-HT6) receptor	buccoglossal syndrome	14.6181	0.00172804
Serotonin 7 (5-HT7) receptor	opisthotonos	14.6181	0.00414312
Vanilloid receptor	black tongue	14.5801	0.0188736
Testis-specific androgen-binding protein	hirsutism	14.5731	3.25864e-07
Bromodomain adjacent to zinc finger domain protein 2B	false positive pregnancy tests	14.5172	0.000944845
DNA topoisomerase II alpha	extravasation	14.5172	0.000944845
Tyrosine-protein kinase ABL	pericardial effusion	14.5172	0.017061
Tyrosine-protein kinase ABL2	pericardial effusion	14.5172	0.017061
Tyrosine-protein kinase BLK	pericardial effusion	14.5172	0.017061
Tyrosine-protein kinase FGR	pericardial effusion	14.5172	0.017061
Tyrosine-protein kinase FRK	pericardial effusion	14.5172	0.017061
Tyrosine-protein kinase Lyn	pericardial effusion	14.5172	0.017061
Tyrosine-protein kinase SRC	pericardial effusion	14.5172	0.017061
Tyrosine-protein kinase TIE-2	pericardial effusion	14.5172	0.017061
Bromodomain adjacent to zinc finger domain protein 2B	pseudoparkinsonism	14.5172	0.000114395
Macrophage colony stimulating factor receptor	hypophosphatemia	14.4343	0.000236962
Platelet-derived growth factor receptor alpha	hypophosphatemia	14.4343	0.000236962
Platelet-derived growth factor receptor beta	hypophosphatemia	14.4343	0.000236962
Stem cell growth factor receptor	hypophosphatemia	14.4343	0.000236962
Cyclooxygenase	epigastric pain	14.3932	0.0184005
Estrogen receptor	blood glucose increased	14.3932	0.0184005
Estrogen receptor	vaginal discharge	14.3932	0.0184005
Discoidin domain-containing receptor 2	ascites	14.3932	0.0142969
Fibroblast growth factor receptor 2	ascites	14.3932	0.0142969
Histamine H1 receptor	buccoglossal syndrome	14.3932	0.0142969
Histamine H1 receptor	pseudoparkinsonism	14.3932	0.0142969
Neurotrophic tyrosine kinase receptor type 2	ascites	14.3932	0.0142969
Serine/threonine-protein kinase Aurora-A	ascites	14.3932	0.0142969
Serine/threonine-protein kinase TAO1	ascites	14.3932	0.0142969
Tyrosine-protein kinase CSK	ascites	14.3932	0.0142969
Corticosteroid binding globulin	fluid retention	14.3319	0.0118159
Corticosteroid binding globulin	hypernatremia	14.3319	0.0118159
Gamma-secretase	fluid retention	14.3319	0.0118159
HMG-CoA reductase	elevated transaminases	14.3197	0.00250611
Vanilloid receptor	addiction	14.3197	0.00441637
Dopamine D2 receptor	protrusion of the tongue	14.2004	3.50682e-14
Solute carrier family 22 member 6	Bulging fontanels	14.1513	0.0168929
Cyclooxygenase-1	aseptic meningitis	14.1513	2.0845e-05
Epithelial discoidin domain-containing receptor 1	hypophosphatemia	14.0333	0.00198845
Fibroblast growth factor receptor 2	hypophosphatemia	14.0333	0.00198845
Serine/threonine-protein kinase Aurora-A	hypophosphatemia	14.0333	0.00198845
Tyrosine-protein kinase CSK	hypophosphatemia	14.0333	0.00198845
Tyrosine-protein kinase receptor RET	hypophosphatemia	14.0333	0.00198845
Progesterone receptor	allergic contact dermatitis	14.0333	0.00454924
Beta-1 adrenergic receptor	vivid dreams	14.0333	0.000752207
Dopamine D4 receptor	cogwheel rigidity	14.0333	0.000870399
Serotonin 1a (5-HT1a) receptor	coronary artery vasospasm	14.0333	0.00405981
Dopamine D2 receptor	false positive pregnancy tests	14.0333	0.0125165
Dopamine D2 receptor	masked facies	14.0333	0.0125165
Dopamine D2 receptor	nuchal rigidity	14.0333	0.0125165
Serotonin 6 (5-HT6) receptor	masked facies	14.0333	0.0125165
Dopamine D5 receptor	malignant syndrome	14.0333	0.0152999
Serotonin 1a (5-HT1a) receptor	diabetic ketoacidosis	14.0333	0.0186651
Serotonin 1a (5-HT1a) receptor	mitral insufficiency	14.0333	0.0186651
Solute carrier family 22 member 4	withdrawal syndrome	14.0333	0.0186651
Carbonic anhydrase VB	xanthopsia	14.0333	0.0214305
Carbonic anhydrase VII	xanthopsia	14.0333	0.0214305
Tyrosine-protein kinase LCK	leukoencephalopathy	14.0333	0.0219878
DNA topoisomerase II alpha	febrile neutropenia	13.8033	0.00118075
Gamma-secretase	heartburn	13.8033	0.00118075
UDP-glucuronosyltransferase 2B7	aseptic meningitis	13.7582	0.00527921
DNA topoisomerase II alpha	cardiomyopathy	13.7469	0.0132436
Dopamine receptors; D2 & D4	akathisia	13.7469	0.0132436
Protein kinase N2	deep vein thrombosis	13.7469	0.0132436
Serine/threonine-protein kinase Aurora-B	deep vein thrombosis	13.7469	0.0132436
Tyrosine-protein kinase JAK3	deep vein thrombosis	13.7469	0.0132436
Tyrosine-protein kinase YES	deep vein thrombosis	13.7469	0.0132436
GABA-A receptor; anion channel	tendinitis	13.7469	0.0182417
Lysosomal alpha-glucosidase	Floppy	13.6911	0.0163229
Lysosomal alpha-glucosidase	Intraoperative Floppy Iris Syndrome	13.6911	0.0163229
Serotonin 3 (5-HT3) receptor	extrapyramidal syndrome	13.6911	0.00057865
Dopamine D5 receptor	neuroleptic malignant	13.6911	0.0163229
Serine/threonine-protein kinase Aurora-A	lymphopenia	13.6911	0.0163229
Ephrin type-A receptor 8	nail disorder	13.6688	0.00305094
ATP-binding cassette sub-family G member 2	Fat Redistribution	13.5806	2.56971e-05
Cholinesterases; ACHE & BCHE	aphasia	13.472	0.0139322
Ephrin type-A receptor 1	hypophosphatemia	13.472	0.0139322
Interleukin-1 receptor-associated kinase 1	hypophosphatemia	13.472	0.0139322
Protein kinase N2	hypophosphatemia	13.472	0.0139322
Serine/threonine-protein kinase Aurora-B	hypophosphatemia	13.472	0.0139322
Serine/threonine-protein kinase TNNI3K	hypophosphatemia	13.472	0.0139322
Tyrosine-protein kinase BTK	hypophosphatemia	13.472	0.0139322
Tyrosine-protein kinase JAK3	hypophosphatemia	13.472	0.0139322
Tyrosine-protein kinase receptor UFO	hypophosphatemia	13.472	0.0139322
Tyrosine-protein kinase YES	hypophosphatemia	13.472	0.0139322
Vascular endothelial growth factor receptor 1	hypophosphatemia	13.472	0.0139322
Alpha-2c adrenergic receptor	Floppy Iris Syndrome	13.472	0.0139322
Serotonin 3 (5-HT3) receptor	akathisia	13.3651	7.13375e-05
Phosphodiesterase 5A	ventricular arrhythmia	13.3651	0.0197145
Vanilloid receptor	tardive dyskinesia	13.3651	7.56221e-07
Serotonin 3 (5-HT3) receptor	abnormal ejaculation	13.3651	0.0224274
Carbonic anhydrase VI	xanthopsia	13.3651	0.0245827
Carbonic anhydrase XII	xanthopsia	13.3651	0.0245827
Progesterone receptor	papilledema	13.3651	0.0245827
Serotonin 7 (5-HT7) receptor	breast engorgement	13.3651	0.0251128
Oligopeptide transporter small intestine isoform	serum sickness	13.2483	2.55685e-06
Alpha-1d adrenergic receptor	Floppy	13.239	0.00248418
Alpha-1d adrenergic receptor	Intraoperative Floppy Iris Syndrome	13.239	0.00248418
Tyrosine-protein kinase FYN	ventricular dysfunction	13.1975	0.00543674
Dopamine D2 receptor	mitral insufficiency	13.1562	0.000546778
Dopamine D4 receptor	opisthotonos	13.1562	0.00124672
DNA topoisomerase II beta	intracranial hypertension	13.1562	0.00421531
HMG-CoA reductase	myopathy	12.9538	2.34374e-05
Testis-specific androgen-binding protein	vaginal discharge	12.9538	0.0257003
Carbonic anhydrase VB	necrotizing angiitis	12.9538	0.0273844
Carbonic anhydrase VII	necrotizing angiitis	12.9538	0.0273844
Tyrosine-protein kinase FYN	cerebral edema	12.9042	0.0249585
Dopamine D2 receptor	cogwheel rigidity	12.8639	5.97422e-08
Dopamine D4 receptor	tardive dyskinesia	12.8639	1.81462e-07
Muscarinic acetylcholine receptor M5	cycloplegia	12.8354	0.00465953
Gamma-secretase	esophageal	12.7576	0.0015909
Gamma-secretase	interstitial nephritis	12.7576	0.0015909
Potassium-transporting ATPase	interstitial nephritis	12.7576	0.0015909
Carbonic anhydrase IX	xanthopsia	12.7576	0.0281508
Carbonic anhydrase VA	xanthopsia	12.7576	0.0281508
Serotonin 7 (5-HT7) receptor	extrapyramidal symptoms	12.7576	1.39236e-08
Serotonin 7 (5-HT7) receptor	catatonic	12.7576	0.00146874
Serotonin 7 (5-HT7) receptor	torticollis	12.7576	0.00146874
DNA repair protein RAD52 homolog	catatonic	12.7576	0.00692044
Dopamine D1 and D2 receptor	extrapyramidal symptoms	12.7576	0.019724
Fibroblast growth factor receptor 2	nail disorder	12.7576	0.019724
Misshapen-like kinase 1	nail disorder	12.7576	0.019724
Serine/threonine-protein kinase GAK	nail disorder	12.7576	0.019724
Tyrosine-protein kinase CSK	nail disorder	12.7576	0.019724
Vascular endothelial growth factor receptor 3	nail disorder	12.7576	0.019724
Alpha-1b adrenergic receptor	postural dizziness	12.7576	0.0281508
Tyrosine-protein kinase ABL	hypophosphatemia	12.63	0.000662923
Tyrosine-protein kinase ABL2	hypophosphatemia	12.63	0.000662923
Tyrosine-protein kinase BLK	hypophosphatemia	12.63	0.000662923
Tyrosine-protein kinase FGR	hypophosphatemia	12.63	0.000662923
Tyrosine-protein kinase FRK	hypophosphatemia	12.63	0.000662923
Tyrosine-protein kinase Lyn	hypophosphatemia	12.63	0.000662923
Tyrosine-protein kinase SRC	hypophosphatemia	12.63	0.000662923
Vascular endothelial growth factor receptor 2	hypophosphatemia	12.63	0.000662923
HMG-CoA reductase	nodules	12.5298	0.00419173
Dopamine D2 receptor	obstipation	12.5298	0.00419173
Dopamine D2 receptor	positive pregnancy tests	12.5298	0.00419173
Delta opioid receptor	Physical dependence	12.5298	0.00691271
Serotonin 3a (5-HT3a) receptor	protrusion of the tongue	12.5298	0.00749769
Progesterone receptor	menstrual irregularities	12.4741	2.77131e-05
Muscarinic acetylcholine receptor M4	pseudoparkinsonism	12.4741	0.0210451
Serotonin 1a (5-HT1a) receptor	motor restlessness	12.4741	0.027613
Serotonin 1a (5-HT1a) receptor	sluggishness	12.4741	0.027613
DNA repair protein RAD52 homolog	abnormal electroencephalogram	12.4741	0.0302411
Bromodomain adjacent to zinc finger domain protein 2B	positive pregnancy tests	12.4433	0.000483771
UDP-glucuronosyltransferase 1A4	aseptic meningitis	12.3824	0.00171307
Serotonin 3a (5-HT3a) receptor	movement disorder	12.3824	0.0309256
Histamine H1 receptor	protrusion of the tongue	12.337	3.22092e-08
Carbonic anhydrase VI	necrotizing angiitis	12.337	0.0307067
Carbonic anhydrase XII	necrotizing angiitis	12.337	0.0307067
Ephrin type-A receptor 8	ascites	12.337	0.0245827
Histamine H1 receptor	peculiar taste	12.337	0.0245827
Macrophage colony stimulating factor receptor	ascites	12.337	0.0245827
Platelet-derived growth factor receptor alpha	ascites	12.337	0.0245827
Platelet-derived growth factor receptor beta	ascites	12.337	0.0245827
Stem cell growth factor receptor	ascites	12.337	0.0245827
FK506 binding protein 12	parotid swelling	12.322	0.00116526
Serotonin 7 (5-HT7) receptor	priapism	12.3099	1.30218e-06
Serotonin 7 (5-HT7) receptor	choreoathetosis	12.3099	0.00805418
Gamma-secretase	abnormal renal function	12.2473	0.0178993
Dopamine transporter	orgasmic dysfunction	12.2324	0.000523074
Farnesyl diphosphate synthase	musculoskeletal pain	12.2029	0.00189574
Tyrosine-protein kinase LCK	interstitial lung disease	12.2029	0.00815366
Aldo-keto-reductase family 1 member C3	meningitis	12.2029	0.0222735
Muscarinic acetylcholine receptor M3	pseudoparkinsonism	12.2029	0.0222735
Carbonic anhydrase IV	xanthopsia	12.2029	0.0312081
Carbonic anhydrase XIV	xanthopsia	12.2029	0.0312081
MAP kinase p38 alpha	interstitial lung disease	12.2029	0.0312081
Progesterone receptor	pseudotumor cerebri	12.2029	0.0312081
Progesterone receptor	hirsutism	12.1442	3.7698e-06
DNA topoisomerase I	extravasation	12.0977	0.00352437
Multidrug resistance-associated protein 1	radiation recall reaction	12.0717	0.0297101
Serotonin 7 (5-HT7) receptor	involuntary movements	12.0717	6.64629e-05
c-Jun N-terminal kinase 2	hypophosphatemia	12.0286	0.00485819
c-Jun N-terminal kinase 3	hypophosphatemia	12.0286	0.00485819
Ephrin type-A receptor 3	hypophosphatemia	12.0286	0.00485819
Ephrin type-A receptor 5	hypophosphatemia	12.0286	0.00485819
Ephrin type-A receptor 8	hypophosphatemia	12.0286	0.00485819
Ephrin type-B receptor 1	hypophosphatemia	12.0286	0.00485819
Ephrin type-B receptor 4	hypophosphatemia	12.0286	0.00485819
Serine/threonine-protein kinase 10	hypophosphatemia	12.0286	0.00485819
Tyrosine-protein kinase HCK	hypophosphatemia	12.0286	0.00485819
Tyrosine-protein kinase receptor FLT3	hypophosphatemia	12.0286	0.00485819
Cholinesterases; ACHE & BCHE	libido increased	12.0286	0.0187565
DNA topoisomerase II beta	tendinitis	12.0286	0.0282599
DNA topoisomerase II	mucositis	11.9602	0.00599377
Tyrosine-protein kinase ABL	nail disorder	11.9602	0.00599377
Tyrosine-protein kinase ABL2	nail disorder	11.9602	0.00599377
Tyrosine-protein kinase BLK	nail disorder	11.9602	0.00599377
Tyrosine-protein kinase FGR	nail disorder	11.9602	0.00599377
Tyrosine-protein kinase FRK	nail disorder	11.9602	0.00599377
Tyrosine-protein kinase Lyn	nail disorder	11.9602	0.00599377
Tyrosine-protein kinase SRC	nail disorder	11.9602	0.00599377
Vascular endothelial growth factor receptor 2	nail disorder	11.9602	0.00599377
Muscarinic acetylcholine receptor M2	pseudoparkinsonism	11.9433	0.0236504
Vascular endothelial growth factor receptor 3	pulmonary fibrosis	11.9433	0.0236504
Dopamine transporter	pseudoparkinsonism	11.8927	0.00377181
Multidrug resistance-associated protein 1	Fat Redistribution	11.8831	0.000390563
Serotonin 1a (5-HT1a) receptor	choreoathetosis	11.8175	8.0785e-05
Adrenergic receptor alpha-2	cogwheel rigidity	11.8175	0.0346204
Multidrug and toxin extrusion protein 1	dystonic reactions	11.7927	0.00526641
Vanilloid receptor	hypomania	11.7927	0.00944323
Carbonic anhydrase IX	necrotizing angiitis	11.7762	0.0344467
Carbonic anhydrase VA	necrotizing angiitis	11.7762	0.0344467
Serotonin 1a (5-HT1a) receptor	tightness of the throat	11.7699	1.26464e-08
Cyclooxygenase-1	bleeding time increased	11.7671	1.65385e-05
Beta-glucocerebrosidase	positive pregnancy tests	11.7352	0.0281508
FK506 binding protein 12	peculiar taste	11.7352	0.0281508
Muscarinic acetylcholine receptor M5	bloated feeling	11.7352	0.0281508
Serotonin 6 (5-HT6) receptor	protrusion of the tongue	11.6944	8.84395e-10
Serotonin 7 (5-HT7) receptor	oculogyric crisis	11.6944	0.000457846
Dopamine D2 receptor	EPS	11.6944	0.00125337
Aquaporin-4	hyperesthesia	11.6944	0.0040026
Mineralocorticoid receptor	menstrual irregularities	11.6944	0.00644105
Adrenergic receptor alpha-1	cogwheel rigidity	11.6944	0.00952331
Carbonic anhydrase VB	myopia	11.6944	0.00978492
Carbonic anhydrase VII	myopia	11.6944	0.00978492
Serotonin 7 (5-HT7) receptor	fecal impaction	11.6944	0.00978492
DNA topoisomerase II	ventricular arrhythmia	11.6944	0.0304853
DNA topoisomerase II beta	ventricular arrhythmia	11.6944	0.0304853
Estrogen receptor	leukorrhea	11.6944	0.00125337
Muscarinic acetylcholine receptor M4	cycloplegia	11.6944	0.00644105
Serotonin 1a (5-HT1a) receptor	drooling	11.6944	0.00883559
Serotonin 1a (5-HT1a) receptor	muscle tightness	11.6944	0.00883559
Dopamine D2 receptor	buccoglossal syndrome	11.6944	0.0251128
Dopamine D2 receptor	pheochromocytoma	11.6944	0.0251128
Dopamine D2 receptor	pseudoparkinsonism	11.6944	0.0251128
Serotonin 6 (5-HT6) receptor	pseudoparkinsonism	11.6944	0.0251128
Dopamine D4 receptor	drooling	11.6944	0.0345982
Serotonin 7 (5-HT7) receptor	hypersomnia	11.6944	0.0357745
Adrenergic receptor alpha-2	akinesia	11.662	0.00981784
Solute carrier family 22 member 11	aseptic meningitis	11.654	0.0360998
Testis-specific androgen-binding protein	genital pruritus	11.6138	0.0337608
UDP-glucuronosyltransferase 1-8	shivering	11.6138	0.0337608
Solute carrier family 22 member 2	dystonic reactions	11.5659	0.0056218
HMG-CoA reductase	rhabdomyolysis	11.5342	4.57354e-05
DNA topoisomerase I	febrile neutropenia	11.5027	0.00427084
Ras-related protein Rab-9A	proctitis	11.4818	0.00248733
Aquaporin-4	reflexes increased	11.4558	0.0267482
Dopamine D1 and D2 receptor	akathisia	11.4558	0.0267482
Fibroblast growth factor receptor 2	deep vein thrombosis	11.4558	0.0267482
GABA-A receptor; alpha-1/beta-2/gamma-2	hypotonia	11.4558	0.0267482
Misshapen-like kinase 1	deep vein thrombosis	11.4558	0.0267482
Transcriptional regulator ERG	oligomenorrhea	11.4558	0.0267482
Transcriptional regulator ERG	virilization	11.4558	0.0267482
Tyrosine-protein kinase receptor RET	deep vein thrombosis	11.4558	0.0267482
Multidrug and toxin extrusion protein 2	tonsillitis	11.4558	0.0374019
Muscarinic acetylcholine receptor M3	cycloplegia	11.4402	0.00694327
Paired box protein Pax-8	myelosuppression	11.4225	0.000352254
Dopamine transporter	choreoathetoid movements	11.4169	0.021743
Beta-glucocerebrosidase	cerebral edema	11.4092	0.00799222
M-phase phosphoprotein 8	false positive pregnancy tests	11.3784	0.00245243
Arachidonate 15-lipoxygenase, type II	acute generalized exanthematous pustulosis	11.3784	0.0324699
Ubiquitin carboxyl-terminal hydrolase 2	cerebral edema	11.3401	0.0344536
Ubiquitin carboxyl-terminal hydrolase 2	motor restlessness	11.3401	0.0344536
Dopamine D4 receptor	involuntary movements	11.3172	3.95506e-06
Dopamine D4 receptor	tightness of the throat	11.3172	3.95506e-06
Adrenergic receptor beta; ADRB1 & ADRB2	sore throat	11.3172	0.00454924
Kappa opioid receptor	Physical dependence	11.3172	0.00986952
Bromodomain adjacent to zinc finger domain protein 2B	motor restlessness	11.2912	0.000198347
Oligopeptide transporter small intestine isoform	pseudomembranous colitis	11.2642	6.70215e-05
Carbonic anhydrase IV	necrotizing angiitis	11.2642	0.0389206
Carbonic anhydrase XIV	necrotizing angiitis	11.2642	0.0389206
UDP-glucuronosyltransferase 1-9	bleeding time increased	11.2642	0.0389206
Alpha-1a adrenergic receptor	postural dizziness	11.2567	0.011162
Serotonin 1a (5-HT1a) receptor	tardive dyskinesia	11.2267	1.43329e-07
Beta-1 adrenergic receptor	Raynaud	11.2267	4.23324e-06
Beta-1 adrenergic receptor	sinus arrest	11.2267	0.002553
UDP-glucuronosyltransferase 2B15	seborrhea	11.2267	0.022498
Dual specificity mitogen-activated protein kinase kinase 5	hypophosphatemia	11.2267	0.0281508
Ephrin type-A receptor 6	hypophosphatemia	11.2267	0.0281508
Ephrin type-B receptor 6	hypophosphatemia	11.2267	0.0281508
Misshapen-like kinase 1	hypophosphatemia	11.2267	0.0281508
Ribosomal protein S6 kinase 1	hypophosphatemia	11.2267	0.0281508
Serine/threonine-protein kinase Chk2	hypophosphatemia	11.2267	0.0281508
Serine/threonine-protein kinase GAK	hypophosphatemia	11.2267	0.0281508
Vascular endothelial growth factor receptor 3	hypophosphatemia	11.2267	0.0281508
Alpha-2c adrenergic receptor	Floppy	11.2267	0.0281508
Alpha-2c adrenergic receptor	Intraoperative Floppy Iris Syndrome	11.2267	0.0281508
Alpha-2c adrenergic receptor	pseudoparkinsonism	11.2267	0.0281508
Muscarinic acetylcholine receptor	tardive dyskinesia	11.2267	0.0368875
UDP-glucuronosyltransferase 1-8	withdrawal syndrome	11.2267	0.0368875
Paired box protein Pax-8	lysis	11.2267	0.0386993
Muscarinic acetylcholine receptor M2	cycloplegia	11.1968	0.00756832
Multidrug resistance-associated protein 6	myelosuppression	11.1894	0.0315748
Adrenergic receptor beta; ADRB1 & ADRB2	aches	11.1376	0.00483033
Adrenergic receptor beta; ADRB1 & ADRB2	heart block	11.1376	0.00483033
Estrogen receptor	hypertriglyceridemia	11.1376	0.008686
Estrogen receptor	optic neuritis	11.1376	0.008686
Carbonic anhydrase VI	myopia	11.1376	0.0117104
Carbonic anhydrase XII	myopia	11.1376	0.0117104
Serotonin transporter	orgasmic dysfunction	11.1033	0.000839292
Serotonin transporter	peculiar taste	11.1033	0.000839292
Dopamine transporter	Female Sexual Dysfunction	11.0998	0.000216938
Dopamine D4 receptor	priapism	11.0789	1.43329e-07
Serotonin 3a (5-HT3a) receptor	akinesia	11.0789	0.0412534
Serotonin 3a (5-HT3a) receptor	tonic clonic seizures	11.0789	0.0412534
Gamma-secretase	peptic ulcer	11.0426	0.0236704
Myelin transcription factor 1	febrile neutropenia	11.0426	0.0236704
Transthyretin	peptic ulcer	11.0426	0.0236704
Tyrosine-protein kinase BTK	febrile neutropenia	11.0426	0.0236704
Sphingomyelin phosphodiesterase	hyperpyrexia	11.0065	0.00300273
Adrenergic receptor beta; ADRB1 & ADRB2	psoriasis	11.0065	0.0292688
Histamine H2 receptor	abnormal involuntary movements	11.0065	0.0372966
Dopamine D2 receptor	opisthotonos	10.9635	2.81063e-06
Nuclear receptor ROR-gamma	peliosis hepatis	10.9635	0.00812442
Serotonin 6 (5-HT6) receptor	diabetic ketoacidosis	10.9635	0.00812442
Carbonic anhydrase II	xanthopsia	10.9635	0.0111006
Serotonin 2a (5-HT2a) receptor	peculiar taste	10.9351	0.000905184
Angiotensin-converting enzyme	hypertensive	10.9351	0.000387966
Angiotensin-converting enzyme	sleep disturbances	10.9351	0.0107778
c-Jun N-terminal kinase 2	nail disorder	10.9351	0.0332683
c-Jun N-terminal kinase 3	nail disorder	10.9351	0.0332683
Ephrin type-A receptor 3	nail disorder	10.9351	0.0332683
Ephrin type-A receptor 5	nail disorder	10.9351	0.0332683
Ephrin type-B receptor 1	nail disorder	10.9351	0.0332683
Ephrin type-B receptor 4	nail disorder	10.9351	0.0332683
Macrophage colony stimulating factor receptor	nail disorder	10.9351	0.0332683
Multidrug resistance-associated protein 6	mucositis	10.9351	0.0332683
Platelet-derived growth factor receptor alpha	nail disorder	10.9351	0.0332683
Platelet-derived growth factor receptor beta	nail disorder	10.9351	0.0332683
Serine/threonine-protein kinase 10	nail disorder	10.9351	0.0332683
Stem cell growth factor receptor	nail disorder	10.9351	0.0332683
Tyrosine-protein kinase HCK	nail disorder	10.9351	0.0332683
Tyrosine-protein kinase receptor FLT3	nail disorder	10.9351	0.0332683
Cyclooxygenase-1	inflammatory bowel disease	10.9351	0.0405659
Delta opioid receptor	granuloma	10.9351	0.0405659
Serotonin 1b (5-HT1b) receptor	hyperesthesia	10.9148	0.000236372
DNA repair protein RAD52 homolog	involuntary movements	10.8645	0.00303069
Dopamine D3 receptor	masked facies	10.8645	0.0248582
Serine/threonine-protein kinase RAF	creatine phosphokinase increased	10.8645	0.0248582
UDP-glucuronosyltransferase 2A1	abdominal cramps	10.8645	0.0248582
ATP-binding cassette sub-family G member 2	warts	10.8645	0.0401432
Multidrug resistance-associated protein 1	warts	10.8645	0.0401432
Muscarinic acetylcholine receptor	tightness of the throat	10.8645	0.0401432
Cyclooxygenase-2	bleeding time increased	10.847	0.000164394
Histamine H1 receptor	tardive dyskinesia	10.7949	9.37761e-10
Discoidin domain-containing receptor 2	elevated bilirubin	10.7949	0.00539182
Epithelial discoidin domain-containing receptor 1	elevated bilirubin	10.7949	0.00539182
Neurotrophic tyrosine kinase receptor type 2	elevated bilirubin	10.7949	0.00539182
Serine/threonine-protein kinase TAO1	elevated bilirubin	10.7949	0.00539182
Serotonin transporter	buccoglossal syndrome	10.7949	0.00539182
Gamma-secretase	proteinuria	10.7949	0.00305348
Histamine H1 receptor	diabetic ketoacidosis	10.7949	0.0371872
Histamine H1 receptor	mitral insufficiency	10.7949	0.0371872
Tyrosine-protein kinase ABL	ascites	10.7949	0.0371872
Tyrosine-protein kinase ABL2	ascites	10.7949	0.0371872
Tyrosine-protein kinase BLK	ascites	10.7949	0.0371872
Tyrosine-protein kinase FGR	ascites	10.7949	0.0371872
Tyrosine-protein kinase FRK	ascites	10.7949	0.0371872
Tyrosine-protein kinase Lyn	ascites	10.7949	0.0371872
Tyrosine-protein kinase SRC	ascites	10.7949	0.0371872
Tyrosine-protein kinase TIE-2	ascites	10.7949	0.0371872
Vascular endothelial growth factor receptor 2	ascites	10.7949	0.0371872
Progesterone receptor	blood glucose increased	10.7949	0.0425979
Progesterone receptor	thromboembolism	10.7949	0.0425979
Niemann-Pick C1 protein	skin nodule	10.7673	0.013164
UDP-glucuronosyltransferase 2B15	hypokinesia	10.6921	0.0260189
Muscarinic acetylcholine receptor M4	bloated feeling	10.6921	0.0351709
Ubiquitin carboxyl-terminal hydrolase 1	peculiar taste	10.6921	0.0351709
Alpha-2b adrenergic receptor	abdominal syndrome acute	10.6921	0.0260189
Peripheral myelin protein 22	false positive pregnancy tests	10.6921	0.0260189
Canalicular multispecific organic anion transporter 2	elevated liver function tests	10.6921	0.0402879
DNA repair protein RAD52 homolog	cord	10.6921	0.0453072
Hemoglobin beta chain	myelosuppression	10.6808	0.00250611
Serotonin 2a (5-HT2a) receptor	buccoglossal syndrome	10.6313	0.00570387
Serotonin 3 (5-HT3) receptor	extrapyramidal symptoms	10.6313	0.0101729
Alpha-1b adrenergic receptor	miosis	10.6313	0.012434
Carbonic anhydrase IX	myopia	10.6313	0.0137603
Carbonic anhydrase VA	myopia	10.6313	0.0137603
Alpha-1d adrenergic receptor	pseudoparkinsonism	10.5912	0.0320895
Muscarinic acetylcholine receptor M1	buccoglossal syndrome	10.5912	0.0320895
Muscarinic acetylcholine receptor M1	pseudoparkinsonism	10.5912	0.0320895
Adrenergic receptor alpha-2	protrusion of the tongue	10.5514	0.0142077
Serotonin 7 (5-HT7) receptor	malignant syndrome	10.525	3.13012e-05
Mu opioid receptor	drug withdrawal	10.525	0.000775759
Beta-1 adrenergic receptor	arterial thrombosis	10.525	0.00357322
Serotonin 1a (5-HT1a) receptor	hypersomnia	10.525	0.00357322
Serotonin 1a (5-HT1a) receptor	polydipsia	10.525	0.00357322
Tyrosine-protein kinase TIE-2	hypophosphatemia	10.525	0.00944308
Thromboxane-A synthase	Fat Redistribution	10.525	0.0140016
Acetylcholinesterase	fasciculations	10.525	0.0435695
Muscarinic acetylcholine receptor	stridor	10.525	0.0435695
Solute carrier organic anion transporter family member 1A2	Fat Redistribution	10.525	0.0474338
Serotonin 7 (5-HT7) receptor	akathisia	10.5011	7.998e-07
Serotonin 2c (5-HT2c) receptor	buccoglossal syndrome	10.4726	0.00601731
Muscarinic acetylcholine receptor M3	bloated feeling	10.4596	0.0372966
Epidermal growth factor receptor erbB1	tumor lysis syndrome	10.4596	0.047716
Adrenergic receptor alpha-2	subarachnoid hemorrhage	10.4272	0.0489491
3-keto-steroid reductase	menstrual irregularities	10.3951	0.0110813
Estrogen receptor	menstrual irregularities	10.3951	0.0110813
Serotonin 7 (5-HT7) receptor	trismus	10.3951	0.0494941
DNA repair protein RAD52 homolog	hyperpyrexia	10.3951	0.0143623
Butyrylcholinesterase	diverticulitis	10.3951	0.0472656
Cyclooxygenase-2	gastrointestinal perforation	10.3951	0.0472656
Bromodomain adjacent to zinc finger domain protein 2B	obstipation	10.3695	0.00829224
Tyrosine-protein kinase FYN	tumor lysis syndrome	10.3695	0.0142969
Fibroblast growth factor receptor 1	elevated bilirubin	10.3631	0.0281508
Fibroblast growth factor receptor 3	elevated bilirubin	10.3631	0.0281508
Serine/threonine-protein kinase RAF	elevated bilirubin	10.3631	0.0281508
Serine/threonine-protein kinase TAO3	elevated bilirubin	10.3631	0.0281508
Serine/threonine-protein kinase TNNI3K	elevated bilirubin	10.3631	0.0281508
Solute carrier family 22 member 6	gastrointestinal perforation	10.3186	0.0136984
Serotonin 7 (5-HT7) receptor	neuroleptic malignant	10.2683	3.77683e-05
Adrenergic receptor beta	vivid dreams	10.2683	0.00336026
Beta-glucocerebrosidase	mitral insufficiency	10.2683	0.0421095
FK506 binding protein 12	macular degeneration	10.2683	0.0421095
c-Jun N-terminal kinase 2	pulmonary fibrosis	10.2371	0.0395474
c-Jun N-terminal kinase 3	pulmonary fibrosis	10.2371	0.0395474
Ephrin type-A receptor 8	pulmonary fibrosis	10.2371	0.0395474
HMG-CoA reductase	myositis	10.2371	0.0395474
Muscarinic acetylcholine receptor M2	bloated feeling	10.2371	0.0395474
Tyrosine-protein kinase receptor FLT3	pulmonary fibrosis	10.2371	0.0395474
DNA repair protein RAD52 homolog	paralytic ileus	10.2061	0.0040026
Androgen Receptor	testicular atrophy	10.2061	0.0290667
Gamma-secretase	respiratory depression	10.2061	0.0290667
Serotonin 2a (5-HT2a) receptor	abdominal syndrome acute	10.2061	0.0290667
Serotonin 2a (5-HT2a) receptor	choreoathetoid movements	10.2061	0.0290667
Serotonin 2a (5-HT2a) receptor	masked facies	10.2061	0.0290667
Transthyretin	interstitial nephritis	10.2061	0.0290667
Beta-1 adrenergic receptor	catatonic	10.2061	0.000239377
Serotonin 1a (5-HT1a) receptor	torticollis	10.2061	0.000239377
Retinoid X receptor alpha	oligomenorrhea	10.2061	0.0351832
Serotonin 1a (5-HT1a) receptor	prolactin increased	10.2061	0.0486487
Dopamine D2 receptor	involuntary movements	10.1855	9.06067e-12
Dopamine D3 receptor	mitral insufficiency	10.1855	0.00187244
Cyclooxygenase	meningitis	10.1691	0.0120129
Carbonic anhydrase IV	myopia	10.1691	0.016025
Carbonic anhydrase XIV	myopia	10.1691	0.016025
UDP-glucuronosyltransferase 2B7	bleeding time increased	10.1691	0.016025
Sodium channel alpha subunits; brain (Types I, II, III)	peculiar taste	10.165	0.00128676
Dopamine D2 receptor	akinesia	10.1557	1.30218e-06
Mineralocorticoid receptor	hirsutism	10.1202	0.0108113
Carbonic anhydrase II	necrotizing angiitis	10.1202	0.0150044
Arachidonate 15-lipoxygenase, type II	cerebral edema	10.1141	0.0463904
Arachidonate 15-lipoxygenase, type II	motor restlessness	10.1141	0.0463904
Chymotrypsin C	macrocytic anemia	10.1141	0.0463904
Serotonin 1b (5-HT1b) receptor	yawning	10.1141	0.0463904
Serotonin transporter	Female Sexual Dysfunction	10.0752	0.000365683
Corticosteroid binding globulin	redness	10.0537	0.0302411
Farnesyl diphosphate synthase	redness	10.0537	0.0302411
Gamma-secretase	hematemesis	10.0537	0.0302411
Serotonin 2c (5-HT2c) receptor	abdominal syndrome acute	10.0537	0.0302411
Vanilloid receptor	extrapyramidal symptoms	10.0238	1.87414e-06
Vanilloid receptor	malignant syndrome	10.0238	1.04589e-05
Dopamine D4 receptor	oculogyric crisis	10.0238	0.00027701
Ephrin type-A receptor 1	pleural effusion	10.0238	0.0040026
Gamma-secretase	nephritis	10.0238	0.0040026
Potassium-transporting ATPase	nephritis	10.0238	0.0040026
Serine/threonine-protein kinase RAF	pleural effusion	10.0238	0.0040026
Serotonin 7 (5-HT7) receptor	abnormal ejaculation	10.0238	0.00469938
Adrenergic receptor alpha-1	protrusion of the tongue	10.0238	0.0048045
Aquaporin-4	dystonia	10.0238	0.00696286
Progesterone receptor	pathological fracture	10.0238	0.0149854
Serotonin 1a (5-HT1a) receptor	bradykinesia	10.0238	0.0160196
DNA repair protein RAD52 homolog	oculogyric crisis	10.0238	0.0163229
Dopamine D1 and D2 receptor	libido increased	10.0238	0.036993
Dopamine D2 receptor	dystonic reactions	10.0238	0.0413958
Mu opioid receptor	Physical dependence	10.0238	0.0149854
Muscleblind-like protein 1	abdominal distress	10.0238	0.036993
ATP-binding cassette sub-family G member 2	secondary malignancy	10.0068	0.00116526
Serotonin 1a (5-HT1a) receptor	involuntary movements	9.95914	2.77342e-06
Dopamine D2 receptor	tardive dyskinesia	9.94028	7.998e-11
Muscarinic acetylcholine receptor M1	cycloplegia	9.92925	0.0115175
Serotonin 1a (5-HT1a) receptor	subarachnoid hemorrhage	9.90588	0.00485598
Protein kinase N2	vein thrombosis	9.90588	0.0313851
Serine/threonine-protein kinase Aurora-B	vein thrombosis	9.90588	0.0313851
Tyrosine-protein kinase JAK3	vein thrombosis	9.90588	0.0313851
Tyrosine-protein kinase YES	vein thrombosis	9.90588	0.0313851
Tyrosyl-DNA phosphodiesterase 1	false positive pregnancy tests	9.90588	0.0313851
Norepinephrine transporter	orgasmic dysfunction	9.8865	0.00144313
Norepinephrine transporter	peculiar taste	9.8865	0.00144313
Type-1 angiotensin II receptor	rhabdomyolysis	9.8865	0.00144313
HMG-CoA reductase	hepatic necrosis	9.85948	0.0098437
Thrombopoietin	pheochromocytoma	9.84795	0.03877
Muscarinic acetylcholine receptor M1	protrusion of the tongue	9.83468	6.05643e-08
Serotonin 1a (5-HT1a) receptor	malignant syndrome	9.82333	2.13911e-08
Beta-1 adrenergic receptor	ischemic colitis	9.82333	0.00131976
Ephrin type-A receptor 3	deep vein thrombosis	9.81924	0.0438057
Ephrin type-A receptor 5	deep vein thrombosis	9.81924	0.0438057
Ephrin type-B receptor 1	deep vein thrombosis	9.81924	0.0438057
Ephrin type-B receptor 4	deep vein thrombosis	9.81924	0.0438057
Macrophage colony stimulating factor receptor	deep vein thrombosis	9.81924	0.0438057
Platelet-derived growth factor receptor alpha	deep vein thrombosis	9.81924	0.0438057
Platelet-derived growth factor receptor beta	deep vein thrombosis	9.81924	0.0438057
Serine/threonine-protein kinase 10	deep vein thrombosis	9.81924	0.0438057
Stem cell growth factor receptor	deep vein thrombosis	9.81924	0.0438057
Tyrosine-protein kinase HCK	deep vein thrombosis	9.81924	0.0438057
Vanilloid receptor	neuroleptic malignant	9.77933	1.32688e-05
Ephrin type-A receptor 1	lung disorder	9.76232	0.0324463
Serine/threonine-protein kinase RIPK2	lung disorder	9.76232	0.0324463
Tyrosine-protein kinase YES	lung disorder	9.76232	0.0324463
Arachidonate 15-lipoxygenase, type II	protrusion of the tongue	9.7529	6.70215e-05
M-phase phosphoprotein 8	positive pregnancy tests	9.7529	0.00155532
Adrenergic receptor beta; ADRB1 & ADRB2	laryngospasm	9.74537	0.00773767
Aquaporin-4	nystagmus	9.74537	0.00773767
Dopamine D2 receptor	cerebral edema	9.74537	0.0137837
Dopamine D2 receptor	ketoacidosis	9.74537	0.0137837
Serotonin 6 (5-HT6) receptor	ketoacidosis	9.74537	0.0137837
Serotonin 6 (5-HT6) receptor	motor restlessness	9.74537	0.0137837
Serotonin 6 (5-HT6) receptor	sluggishness	9.74537	0.0137837
UDP-glucuronosyltransferase 1A4	ulcerative colitis	9.74537	0.0184005
Glucocorticoid receptor	myocardial rupture	9.74537	0.00773767
DNA topoisomerase II	marrow depression	9.74537	0.0123612
Serotonin 7 (5-HT7) receptor	impaction	9.74537	0.0184005
Serotonin 2a (5-HT2a) receptor	protrusion of the tongue	9.72006	1.37308e-10
Vanilloid receptor	paralytic ileus	9.72006	0.000324953
Dopamine D3 receptor	protrusion of the tongue	9.70046	1.21337e-09
Bromodomain adjacent to zinc finger domain protein 2B	cerebral edema	9.67816	0.00300273
Tyrosine-protein kinase LCK	pericardial effusion	9.67816	0.0182417
Adrenergic receptor beta; ADRB1 & ADRB2	respiratory distress	9.67816	0.0405217
Bromodomain adjacent to zinc finger domain protein 2B	pheochromocytoma	9.67816	0.0405217
Dopamine D4 receptor	malignant syndrome	9.64792	3.37588e-06
Dopamine receptors; D2 & D4	dystonia	9.62286	0.033712
Alpha-2c adrenergic receptor	peculiar taste	9.62286	0.046202
Lysine-specific demethylase 4A	Bulging fontanels	9.62286	0.046202
Dopamine D1 and D2 receptor	dyskinesia	9.61187	0.00812442
Dopamine D5 receptor	dyskinesia	9.61187	0.00812442
Norepinephrine transporter	pseudoparkinsonism	9.61187	0.00812442
Serotonin 1a (5-HT1a) receptor	priapism	9.60175	1.61736e-07
Serotonin 1a (5-HT1a) receptor	neuroleptic malignant	9.58374	3.08534e-08
Dopamine D2 receptor	torticollis	9.56818	5.68623e-07
Dopamine D4 receptor	extrapyramidal symptoms	9.56818	6.59176e-07
UDP-glucuronosyltransferase 1A4	paralytic ileus	9.56818	8.58198e-05
Serotonin 3a (5-HT3a) receptor	extrapyramidal symptoms	9.56818	0.000284829
Ephrin type-A receptor 1	pleural	9.56818	0.00476527
Serine/threonine-protein kinase RAF	pleural	9.56818	0.00476527
Dopamine D4 receptor	catatonic	9.56818	0.00596517
Dopamine D4 receptor	torticollis	9.56818	0.00596517
Solute carrier family 15 member 2	serum sickness	9.56818	0.0158674
Peripheral myelin protein 22	obstipation	9.54649	0.0111001
Peripheral myelin protein 22	positive pregnancy tests	9.54649	0.0111001
Estrogen receptor	deep vein thrombosis	9.54649	0.014686
Serotonin 1b (5-HT1b) receptor	hypertensive	9.54649	0.014686
Vanilloid receptor	protrusion of the tongue	9.54649	0.019957
Adrenergic receptor beta; ADRB1 & ADRB2	thrombocytopenic purpura	9.51412	0.0420854
Cyclooxygenase-1	bowel disease	9.49624	0.00601731
Alpha-2a adrenergic receptor	abdominal syndrome acute	9.48732	0.0348111
Alpha-2a adrenergic receptor	Floppy Iris Syndrome	9.48732	0.0348111
Cholinesterases; ACHE & BCHE	apathy	9.48732	0.0348111
Serine/threonine-protein kinase TAO3	hematoma	9.48732	0.0348111
M-phase phosphoprotein 8	pseudoparkinsonism	9.48198	0.00855224
Neuropeptide S receptor	false positive pregnancy tests	9.46067	0.00496693
Norepinephrine transporter	testicular swelling	9.43711	1.77255e-05
Dopamine D4 receptor	neuroleptic malignant	9.4126	4.12062e-06
Dopamine D2 receptor	oculogyric crisis	9.39732	6.22921e-09
Huntingtin	macular degeneration	9.39732	0.0139043
Delta opioid receptor	drug withdrawal	9.39732	0.0205508
Peripheral myelin protein 22	parotid swelling	9.35556	0.000747682
UDP-glucuronosyltransferase 1-8	sneezing	9.35556	0.0170215
Serotonin 7 (5-HT7) receptor	changes in ECG	9.35556	0.0212081
Serotonin 6 (5-HT6) receptor	cogwheel rigidity	9.35556	0.000299
GABA-A receptor; alpha-2/beta-3/gamma-2	delusions	9.35556	0.044017
Neurokinin 1 receptor	pelvic pain	9.35556	0.044017
DNA topoisomerase II alpha	hyperuricemia	9.25275	0.0053762
Histamine H1 receptor	breast engorgement	9.25275	0.00596517
Macrophage colony stimulating factor receptor	elevated bilirubin	9.25275	0.0123834
Platelet-derived growth factor receptor alpha	elevated bilirubin	9.25275	0.0123834
Platelet-derived growth factor receptor beta	elevated bilirubin	9.25275	0.0123834
Serotonin transporter	blood cholesterol increased	9.25275	0.0123834
Stem cell growth factor receptor	elevated bilirubin	9.25275	0.0123834
Serotonin 6 (5-HT6) receptor	akinesia	9.23246	1.86261e-05
Adrenergic receptor alpha-1	akinesia	9.23246	0.0222735
Thrombopoietin	mitral insufficiency	9.23246	0.0146532
Dopamine receptors; D2 & D4	dyskinesia	9.2274	0.0373969
Norepinephrine transporter	choreoathetoid movements	9.2274	0.0373969
Cyclooxygenase	heartburn	9.20219	0.00373964
Discoidin domain-containing receptor 2	febrile neutropenia	9.20219	0.0461259
Dual specificity mitogen-activated protein kinase kinase 5	febrile neutropenia	9.20219	0.0461259
Ephrin type-A receptor 6	febrile neutropenia	9.20219	0.0461259
Ephrin type-B receptor 6	febrile neutropenia	9.20219	0.0461259
Epithelial discoidin domain-containing receptor 1	febrile neutropenia	9.20219	0.0461259
Neurotrophic tyrosine kinase receptor type 2	febrile neutropenia	9.20219	0.0461259
Serine/threonine-protein kinase Chk2	febrile neutropenia	9.20219	0.0461259
Serine/threonine-protein kinase GAK	febrile neutropenia	9.20219	0.0461259
Serine/threonine-protein kinase TAO1	febrile neutropenia	9.20219	0.0461259
Solute carrier family 22 member 11	nephrotic syndrome	9.17211	0.0224039
DNA repair protein RAD52 homolog	pigmentation	9.16463	0.000342884
Gamma-secretase	oliguria	9.15217	0.00559301
Solute carrier family 15 member 2	pseudomembranous colitis	9.15217	0.0182417
Solute carrier family 15 member 2	toxic nephropathy	9.15217	0.0182417
Testis-specific androgen-binding protein	breast enlargement	9.15217	0.0182417
Serotonin transporter	hypomania	9.14389	3.80143e-07
Aquaporin-4	visual field defect	9.11255	0.00978566
Serotonin 2a (5-HT2a) receptor	dystonic reactions	9.11255	0.0130287
Vanilloid receptor	catatonic	9.11255	0.0234395
DNA topoisomerase II	extravasation	9.07328	0.0155046
Vanilloid receptor	epigastric distress	9.05376	0.00206198
Serotonin 1b (5-HT1b) receptor	ventricular fibrillation	9.05376	0.0040026
Dopamine D3 receptor	EPS	9.05376	0.0040026
Dopamine D3 receptor	ketoacidosis	9.05376	0.0040026
Dopamine D3 receptor	motor restlessness	9.05376	0.0040026
Peroxisome proliferator-activated receptor delta	ovarian cancer	9.05376	0.0040026
Peroxisome proliferator-activated receptor gamma	ovarian cancer	9.05376	0.0040026
DNA repair protein RAD52 homolog	tightness of the throat	9.05376	0.0227726
Tyrosine-protein kinase LCK	progression	9.05376	0.0227726
Discoidin domain-containing receptor 2	creatine phosphokinase increased	9.05376	0.0481027
Neurotrophic tyrosine kinase receptor type 2	creatine phosphokinase increased	9.05376	0.0481027
Serine/threonine-protein kinase TAO1	creatine phosphokinase increased	9.05376	0.0481027
Tyrosine-protein kinase CSK	creatine phosphokinase increased	9.05376	0.0481027
Dopamine D3 receptor	cogwheel rigidity	9.05376	1.19114e-05
Dopamine D3 receptor	buccoglossal syndrome	9.05376	0.0481027
Dopamine D3 receptor	pheochromocytoma	9.05376	0.0481027
Dopamine D3 receptor	pseudoparkinsonism	9.05376	0.0481027
Peroxisome proliferator-activated receptor delta	oligomenorrhea	9.05376	0.0481027
Peroxisome proliferator-activated receptor gamma	abdominal distress	9.05376	0.0481027
Estrogen receptor	hirsutism	8.99573	0.0178275
FK506 binding protein 12	opisthotonos	8.98476	0.00188892
Beta-1 adrenergic receptor	peripheral coldness	8.98133	0.00057865
Monoamine transporters; serotonin & dopamine	mydriasis	8.98133	0.0402352
Serotonin 2c (5-HT2c) receptor	protrusion of the tongue	8.97655	3.66277e-09
Serotonin 2c (5-HT2c) receptor	dystonic reactions	8.97655	0.0136748
Serotonin 2c (5-HT2c) receptor	peculiar taste	8.97655	0.0136748
Serotonin 3 (5-HT3) receptor	dyskinesia	8.97108	0.000688398
Serotonin transporter	ejaculation failure	8.96805	5.06567e-05
Gamma-secretase	rectal hemorrhage	8.95745	0.00606782
Progesterone receptor	fluid retention	8.95745	0.00606782
Progesterone receptor	hypernatremia	8.95745	0.00606782
Testis-specific androgen-binding protein	fluid retention	8.95745	0.0196383
Testis-specific androgen-binding protein	hypernatremia	8.95745	0.0196383
Serotonin 1d (5-HT1d) receptor	hyperesthesia	8.9303	0.00119895
Peripheral myelin protein 22	motor restlessness	8.91005	0.0043097
Histamine H1 receptor	hypomania	8.88989	0.00205451
Thrombopoietin	parotid swelling	8.86316	0.0051887
Adrenergic receptor alpha-2	tardive dyskinesia	8.86316	0.00808357
M-phase phosphoprotein 8	motor restlessness	8.84985	0.000750225
Arachidonate 15-lipoxygenase, type II	abnormal electroencephalogram	8.84985	0.0022024
Histamine H1 receptor	extrapyramidal symptoms	8.83217	1.42734e-10
FK506 binding protein 12	protrusion of the tongue	8.80139	0.000152222
Muscarinic acetylcholine receptor M5	protrusion of the tongue	8.80139	0.000152222
Dopamine transporter	ejaculation failure	8.78227	0.000348207
Dopamine D2 receptor	malignant syndrome	8.77083	6.95211e-12
Mothers against decapentaplegic homolog 3	false positive pregnancy tests	8.77083	0.00647028
Dopamine D2 receptor	parotid swelling	8.77083	0.0210507
Dopamine D4 receptor	fecal impaction	8.77083	0.0269531
Glucocorticoid receptor	Fluid and Electrolyte Disturbances	8.77083	4.44151e-05
Serotonin 7 (5-HT7) receptor	lactation	8.77083	0.000130886
Delta opioid receptor	loss of appetite	8.77083	0.00252376
Dopamine D2 receptor	blepharospasm	8.77083	0.00659834
Dopamine D2 receptor	drooling	8.77083	0.00659834
Testis-specific androgen-binding protein	galactorrhea	8.77083	0.0210507
Testis-specific androgen-binding protein	leukorrhea	8.77083	0.0210507
Serotonin 1a (5-HT1a) receptor	fibroids	8.77083	0.0260305
Serotonin 1a (5-HT1a) receptor	opisthotonos	8.77083	0.0260305
Kappa opioid receptor	dysphoria	8.76171	4.29659e-05
UDP-glucuronosyltransferase 2B15	speech disorder	8.74805	0.0428901
Solute carrier family 22 member 6	aseptic meningitis	8.74048	0.00829224
Serotonin 2b (5-HT2b) receptor	dystonic reactions	8.71636	0.014959
Ephrin type-A receptor 3	lung disorder	8.71636	0.014959
Ephrin type-A receptor 5	lung disorder	8.71636	0.014959
Ephrin type-A receptor 8	lung disorder	8.71636	0.014959
Ephrin type-B receptor 1	lung disorder	8.71636	0.014959
Ephrin type-B receptor 4	lung disorder	8.71636	0.014959
Serine/threonine-protein kinase 10	lung disorder	8.71636	0.014959
Tyrosine-protein kinase HCK	lung disorder	8.71636	0.014959
Chromobox protein homolog 1	motor restlessness	8.68041	6.64762e-06
Cyclooxygenase-2	ulcerative colitis	8.66255	0.0278372
DNA repair protein RAD52 homolog	sudden death	8.6359	0.00825228
Histamine H1 receptor	cogwheel rigidity	8.6359	0.00825228
Fibroblast growth factor receptor 1	proteinuria	8.6359	0.0442288
Fibroblast growth factor receptor 3	proteinuria	8.6359	0.0442288
Protein kinase N2	proteinuria	8.6359	0.0442288
Serine/threonine-protein kinase Aurora-B	proteinuria	8.6359	0.0442288
Serine/threonine-protein kinase TAO3	proteinuria	8.6359	0.0442288
Sodium channel protein type II alpha subunit	dysarthria	8.6359	0.0442288
Transthyretin	proteinuria	8.6359	0.0442288
Tyrosine-protein kinase BTK	proteinuria	8.6359	0.0442288
Tyrosine-protein kinase receptor UFO	hemoptysis	8.6359	0.0442288
Tyrosine-protein kinase receptor UFO	proteinuria	8.6359	0.0442288
DNA topoisomerase II	febrile neutropenia	8.62705	0.0182417
Multidrug resistance-associated protein 7	febrile neutropenia	8.62705	0.0182417
Tyrosine-protein kinase ABL	febrile neutropenia	8.62705	0.0182417
Tyrosine-protein kinase ABL2	febrile neutropenia	8.62705	0.0182417
Tyrosine-protein kinase BLK	febrile neutropenia	8.62705	0.0182417
Tyrosine-protein kinase FGR	febrile neutropenia	8.62705	0.0182417
Tyrosine-protein kinase FRK	febrile neutropenia	8.62705	0.0182417
Tyrosine-protein kinase Lyn	febrile neutropenia	8.62705	0.0182417
Tyrosine-protein kinase SRC	febrile neutropenia	8.62705	0.0182417
Serotonin 3a (5-HT3a) receptor	akathisia	8.59184	0.000562281
Ephrin type-A receptor 8	pleural effusion	8.59184	0.00278146
Ephrin type-A receptor 1	effusion	8.59184	0.00696286
Serine/threonine-protein kinase RAF	effusion	8.59184	0.00696286
HMG-CoA reductase	lupus	8.59184	0.0157448
Muscarinic acetylcholine receptor	akathisia	8.59184	0.0224132
Adrenergic receptor alpha-2	tightness of the throat	8.57725	0.00933037
Dopamine D2 receptor	neuroleptic malignant	8.55691	1.09204e-11
DNA repair protein RAD52 homolog	Hematologic Disorders	8.54203	0.00231392
UDP-glucuronosyltransferase 2A1	amenorrhea	8.52658	0.0461259
Serotonin 2a (5-HT2a) receptor	cogwheel rigidity	8.50505	2.03088e-05
Cyclooxygenase	esophageal	8.50505	0.00527921
Cyclooxygenase	interstitial nephritis	8.50505	0.00527921
Serotonin 2a (5-HT2a) receptor	EPS	8.50505	0.00527921
Serotonin 2a (5-HT2a) receptor	motor restlessness	8.50505	0.00527921
Retinoid X receptor alpha	ovarian cancer	8.50505	0.0215482
Peroxisome proliferator-activated receptor alpha	creatine phosphokinase increased	8.4879	0.0193479
Kappa opioid receptor	drug withdrawal	8.4879	0.028598
Muscarinic acetylcholine receptor M1	cogwheel rigidity	8.47296	0.000561367
Oligopeptide transporter small intestine isoform	toxic nephropathy	8.44816	0.0082768
Beta-1 adrenergic receptor	mental depression	8.42	0.0002422
Testis-specific androgen-binding protein	cyst	8.42	0.00132209
MAP kinase p38 alpha	hypophosphatemia	8.42	0.00784891
DNA repair protein RAD52 homolog	malignant syndrome	8.42	0.0091773
HMG-CoA reductase	cholestatic jaundice	8.39203	0.0031036
Serotonin 2c (5-HT2c) receptor	cogwheel rigidity	8.37811	2.26768e-05
Serotonin 2c (5-HT2c) receptor	EPS	8.37811	0.0056218
Serotonin 2c (5-HT2c) receptor	sluggishness	8.37811	0.0056218
Dopamine D2 receptor	extrapyramidal symptoms	8.37216	3.999e-12
Carbonic anhydrase I	myopia	8.35317	0.0308446
Cyclooxygenase-1	ulcerative colitis	8.35317	0.0308446
Discoidin domain-containing receptor 2	pleural effusion	8.35317	0.0132628
Neurotrophic tyrosine kinase receptor type 2	pleural effusion	8.35317	0.0132628
Serine/threonine-protein kinase TAO1	pleural effusion	8.35317	0.0132628
Tyrosine-protein kinase CSK	pleural effusion	8.35317	0.0132628
Glucocorticoid receptor	fat embolism	8.35317	0.0171573
Glucocorticoid receptor	hypertrophic cardiomyopathy	8.35317	0.0171573
Glucocorticoid receptor	hypokalemic alkalosis	8.35317	0.0171573
Glucocorticoid receptor	muscle mass	8.35317	0.0171573
Glucocorticoid receptor	reactions to skin tests	8.35317	0.0171573
Glucocorticoid receptor	scaly skin	8.35317	0.0171573
Glucocorticoid receptor	sterile abscess	8.35317	0.0171573
Glucocorticoid receptor	steroid myopathy	8.35317	0.0171573
Peripheral myelin protein 22	mitral insufficiency	8.35317	0.0204284
Adrenergic receptor alpha-1	Lower Respiratory Tract Infections	8.35317	0.0312735
UDP-glucuronosyltransferase 1A4	protrusion of the tongue	8.35317	0.0312735
Serotonin 7 (5-HT7) receptor	dyskinesia	8.33029	2.02843e-07
Dopamine transporter	delayed ejaculation	8.32486	0.00199045
Neurokinin 2 receptor	lens	8.32016	0.0317548
Adrenergic receptor alpha-1	priapism	8.30921	0.000249275
Sodium channel alpha subunits; brain (Types I, II, III)	parotid swelling	8.30141	0.0014232
Serotonin 1a (5-HT1a) receptor	extrapyramidal symptoms	8.29242	8.72583e-07
Histamine H2 receptor	protrusion of the tongue	8.2549	0.00343862
Serotonin transporter	prolactin increased	8.24336	0.00183615
Serotonin transporter	testicular swelling	8.24336	0.00183615
Oligopeptide transporter small intestine isoform	nephropathy	8.24336	0.00236627
Dopamine receptor	dyskinesia	8.23875	0.0180129
DNA repair protein RAD52 homolog	neuroleptic malignant	8.21463	0.0101171
Bile acid receptor FXR	ovarian cancer	8.20663	0.0242616
Thrombopoietin	cerebral edema	8.20663	0.0242616
Thrombopoietin	motor restlessness	8.20663	0.0242616
Cyclooxygenase-2	bowel disease	8.20663	0.032691
Ephrin type-A receptor 8	pleural	8.2013	0.00342594
Serotonin 6 (5-HT6) receptor	tardive dyskinesia	8.18611	2.29572e-07
Adrenergic receptor alpha-1	tardive dyskinesia	8.18611	0.00371741
DNA repair protein RAD52 homolog	lactation	8.18611	0.00293552
Adrenergic receptor alpha-2	priapism	8.16343	0.00348993
Serotonin 1b (5-HT1b) receptor	myocardial ischemia	8.13527	0.00633107
Serotonin 2b (5-HT2b) receptor	EPS	8.13527	0.00633107
M-phase phosphoprotein 8	obstipation	8.12741	0.0187758
Neuropeptide S receptor	obstipation	8.10915	0.0035791
Neuropeptide S receptor	positive pregnancy tests	8.10915	0.0035791
Histamine H1 receptor	opisthotonos	8.09615	0.011162
Dopamine D4 receptor	vaginal discharge	8.09615	0.0123724
DNA topoisomerase II	elevated bilirubin	8.09615	0.0224132
Tyrosine-protein kinase ABL	elevated bilirubin	8.09615	0.0224132
Tyrosine-protein kinase ABL2	elevated bilirubin	8.09615	0.0224132
Tyrosine-protein kinase BLK	elevated bilirubin	8.09615	0.0224132
Tyrosine-protein kinase FGR	elevated bilirubin	8.09615	0.0224132
Tyrosine-protein kinase FRK	elevated bilirubin	8.09615	0.0224132
Tyrosine-protein kinase Lyn	elevated bilirubin	8.09615	0.0224132
Tyrosine-protein kinase SRC	elevated bilirubin	8.09615	0.0224132
Tyrosine-protein kinase TIE-2	elevated bilirubin	8.09615	0.0224132
Norepinephrine transporter	parotid swelling	8.07397	0.0016751
Testis-specific androgen-binding protein	metrorrhagia	8.07397	0.0016751
Tyrosine-protein kinase FYN	skin pigmentation	8.06513	0.0342893
UDP-glucuronosyltransferase 2B7	enterocolitis	8.06513	0.0342893
Serotonin 2a (5-HT2a) receptor	akinesia	8.05742	2.2547e-06
Bile acid receptor FXR	oligospermia	8.05742	0.00867633
Serotonin 1a (5-HT1a) receptor	akathisia	8.01905	2.95521e-07
Alpha-2c adrenergic receptor	protrusion of the tongue	8.01905	6.99529e-05
Vanilloid receptor	SIADH	8.01905	0.00029433
Serotonin 1a (5-HT1a) receptor	oculogyric crisis	8.01905	0.00125337
Estrogen receptor	cyst	8.01905	0.00679509
DNA repair protein RAD52 homolog	systemic lupus erythematosus	8.01905	0.0112524
Beta-1 adrenergic receptor	claudication	8.01905	0.0126095
Serotonin 1a (5-HT1a) receptor	Lower Respiratory Tract Infections	8.01905	0.0126095
Serotonin 1a (5-HT1a) receptor	vasospasm	8.01905	0.0126095
Dopamine D2 receptor	catatonic	7.97348	7.82759e-05
Serotonin 6 (5-HT6) receptor	torticollis	7.97348	7.82759e-05
Discoidin domain-containing receptor 2	pleural	7.97348	0.0153622
Neurotrophic tyrosine kinase receptor type 2	pleural	7.97348	0.0153622
Serine/threonine-protein kinase TAO1	pleural	7.97348	0.0153622
Tyrosine-protein kinase CSK	pleural	7.97348	0.0153622
Serotonin 2a (5-HT2a) receptor	diabetic ketoacidosis	7.97348	0.0237194
Serotonin 2a (5-HT2a) receptor	mitral insufficiency	7.97348	0.0237194
Dopamine D2 receptor	uterus	7.97348	0.0304242
Nuclear receptor ROR-gamma	oligospermia	7.97348	0.0304242
MAP kinase p38 alpha	nail disorder	7.97348	0.0317744
Paired box protein Pax-8	mucositis	7.97348	0.0317744
Ubiquitin carboxyl-terminal hydrolase 2	opisthotonos	7.97348	0.0347472
Adrenergic receptor alpha-1	common cold	7.97348	0.0361308
Adrenergic receptor alpha-1	postural dizziness	7.97348	0.0361308
Dopamine D2 receptor	tightness of the throat	7.92204	3.62474e-07
Adrenergic receptor alpha-1	tightness of the throat	7.92204	0.00441637
Dopamine D3 receptor	blepharospasm	7.92204	0.0026017
Kappa opioid receptor	loss of appetite	7.92204	0.00441637
Muscarinic acetylcholine receptor M5	decreased sweating	7.89869	0.0337191
Serotonin 3a (5-HT3a) receptor	malignant syndrome	7.89375	0.0124508
Angiotensin-converting enzyme	hyperkalemia	7.89128	6.81058e-06
Neuropeptide S receptor	pseudoparkinsonism	7.8839	0.0160484
Dopamine D4 receptor	akathisia	7.87585	2.29242e-05
Dopamine D3 receptor	akinesia	7.86248	1.53134e-05
Tyrosine-protein kinase LCK	hypophosphatemia	7.85867	0.0035791
Serotonin 1a (5-HT1a) receptor	changes in ECG	7.85867	0.00465953
Serotonin 2c (5-HT2c) receptor	diabetic ketoacidosis	7.85448	0.025056
Serotonin 2c (5-HT2c) receptor	mitral insufficiency	7.85448	0.025056
Histamine H1 receptor	catatonic	7.85082	0.00132209
Histamine H1 receptor	torticollis	7.85082	0.00132209
Cyclooxygenase-1	meningitis	7.84472	6.72101e-06
Delta opioid receptor	drug dependence	7.84472	0.0139466
Beta-glucocerebrosidase	protrusion of the tongue	7.82346	0.00131976
Alpha-1a adrenergic receptor	priapism	7.82043	0.0132436
Transcriptional regulator ERG	oligospermia	7.81076	0.0322381
Serotonin 1d (5-HT1d) receptor	hypertensive	7.81076	0.0322381
Estrogen receptor	pelvic pain	7.7963	0.0284054
Serotonin 1a (5-HT1a) receptor	anorgasmia	7.7963	0.0382079
Serotonin 1a (5-HT1a) receptor	photopsia	7.7963	0.0382079
Glucocorticoid receptor	Decreased carbohydrate tolerance	7.7963	0.000603762
Serotonin 7 (5-HT7) receptor	galactorrhea	7.7963	0.00120312
Aquaporin-4	paralysis	7.7963	0.00218773
Serotonin transporter	parotid swelling	7.77231	0.00901129
Mu opioid receptor	dysphoria	7.76037	0.000129185
Delta opioid receptor	dysphoria	7.76037	0.00153965
UDP-glucuronosyltransferase 1-9	systemic lupus erythematosus	7.71062	0.0362127
Histamine H1 receptor	oculogyric crisis	7.71062	0.00013193
FK506 binding protein 12	malignant syndrome	7.70122	1.51541e-07
Serotonin 3a (5-HT3a) receptor	extrapyramidal syndrome	7.70122	0.0136777
Serotonin 3a (5-HT3a) receptor	neuroleptic malignant	7.70122	0.0136777
Adrenergic receptor beta	arterial thrombosis	7.70122	0.0136777
Norepinephrine transporter	Female Sexual Dysfunction	7.6895	0.00805418
Serotonin 3a (5-HT3a) receptor	galactorrhea	7.67448	0.00429958
Serotonin 3 (5-HT3) receptor	myoclonus	7.66849	0.0301749
Dopamine D1 receptor	parotid swelling	7.65455	3.20433e-06
Dopamine D1 receptor	motor restlessness	7.65455	1.77281e-05
Serotonin 2a (5-HT2a) receptor	parotid swelling	7.65455	0.00957166
DNA repair protein RAD52 homolog	extrapyramidal symptoms	7.65455	0.0136241
Tyrosine-protein kinase LCK	nail disorder	7.65455	0.0136241
Serotonin 1a (5-HT1a) receptor	catatonic	7.65455	0.0152497
Solute carrier family 15 member 2	nephropathy	7.65455	0.0324463
Dopamine D1 receptor	peculiar taste	7.65455	0.000480951
Angiotensin-converting enzyme	laryngeal edema	7.65455	0.0107756
Tyrosine-protein kinase ABL	lung disorder	7.62681	0.02778
Tyrosine-protein kinase ABL2	lung disorder	7.62681	0.02778
Tyrosine-protein kinase BLK	lung disorder	7.62681	0.02778
Tyrosine-protein kinase FGR	lung disorder	7.62681	0.02778
Tyrosine-protein kinase FRK	lung disorder	7.62681	0.02778
Tyrosine-protein kinase Lyn	lung disorder	7.62681	0.02778
Tyrosine-protein kinase SRC	lung disorder	7.62681	0.02778
DNA polymerase eta	toxic nephropathy	7.62681	0.0362127
Solute carrier family 22 member 3	breast enlargement	7.62681	0.0362127
Dopamine D4 receptor	lens	7.62681	0.0415956
UDP-glucuronosyltransferase 1A4	bleeding time increased	7.62681	0.0415956
DNA topoisomerase II beta	acidosis	7.60843	0.0067624
M-phase phosphoprotein 8	cerebral edema	7.58559	0.00855224
Alpha-1d adrenergic receptor	protrusion of the tongue	7.56514	0.000117862
Serotonin transporter	delayed ejaculation	7.55641	0.00338619
Serotonin transporter	ejaculation disorder	7.55641	0.00338619
Dopamine transporter	hypomania	7.55533	0.000342449
Serotonin 2b (5-HT2b) receptor	protrusion of the tongue	7.55418	1.14971e-06
Dopamine D3 receptor	tooth infection	7.5448	0.0315618
Serotonin 1b (5-HT1b) receptor	tingling	7.5448	0.0315618
Testis-specific androgen-binding protein	redness	7.5403	0.0101171
Muscarinic acetylcholine receptor M1	akinesia	7.52532	0.000413546
Mothers against decapentaplegic homolog 3	obstipation	7.51786	0.00502653
Mothers against decapentaplegic homolog 3	positive pregnancy tests	7.51786	0.00502653
Tyrosine-protein kinase ABL	pleural effusion	7.51786	0.00703324
Tyrosine-protein kinase ABL2	pleural effusion	7.51786	0.00703324
Tyrosine-protein kinase BLK	pleural effusion	7.51786	0.00703324
Tyrosine-protein kinase FGR	pleural effusion	7.51786	0.00703324
Tyrosine-protein kinase FRK	pleural effusion	7.51786	0.00703324
Tyrosine-protein kinase Lyn	pleural effusion	7.51786	0.00703324
Tyrosine-protein kinase SRC	pleural effusion	7.51786	0.00703324
Histone-lysine N-methyltransferase MLL	gum hyperplasia	7.51786	0.0163229
Multidrug resistance-associated protein 7	blindness	7.51786	0.0285453
Muscleblind-like protein 1	myelodysplastic syndrome	7.51786	0.0342893
Muscarinic acetylcholine receptor	urinary urgency	7.51786	0.0342893
Carbonic anhydrase I	electrolyte imbalance	7.51786	0.0435695
Delta opioid receptor	fecal impaction	7.51786	0.0435695
Vanilloid receptor	galactorrhea	7.51786	0.000465652
Delta opioid receptor	hypotensive	7.51786	0.0164666
FK506 binding protein 12	neuroleptic malignant	7.51338	2.07569e-07
Histamine H2 receptor	paralytic ileus	7.50446	0.000171578
Alpha-1a adrenergic receptor	miosis	7.50446	0.042594
Beta-1 adrenergic receptor	memory loss	7.48444	0.00194406
Adrenergic receptor beta	catatonic	7.46785	0.00182357
Norepinephrine transporter	hypomania	7.46334	1.75503e-05
Cyclooxygenase-2	meningitis	7.45733	4.35163e-05
Dopamine D3 receptor	involuntary movements	7.44745	8.92085e-09
Dopamine D4 receptor	paralytic ileus	7.44192	0.00610242
Glucocorticoid receptor	growth suppression	7.44192	0.00314341
Androgen Receptor	Decreased carbohydrate tolerance	7.44192	0.00360363
Androgen Receptor	Fluid and Electrolyte Disturbances	7.44192	0.00360363
Chromobox protein homolog 1	obstipation	7.44035	0.00526641
Type-1 angiotensin II receptor	hyperkalemia	7.44035	0.00526641
Histamine H2 receptor	tardive dyskinesia	7.42941	0.000610335
TNF-alpha	cellulitis	7.42504	0.0255775
Peripheral myelin protein 22	cerebral edema	7.42504	0.0329979
Vanilloid receptor	hyperpyrexia	7.42504	0.0456087
Muscarinic acetylcholine receptor M1	tardive dyskinesia	7.41384	7.71146e-07
Serotonin 1d (5-HT1d) receptor	ventricular fibrillation	7.40762	0.0123387
Peroxisome proliferator-activated receptor gamma	oligospermia	7.40762	0.0123387
Serotonin transporter	protrusion of the tongue	7.4022	6.89355e-06
Adrenergic receptor beta	Raynaud	7.39317	0.000595491
Dopamine D2 receptor	choreoathetosis	7.38596	0.0017726
Serotonin 1a (5-HT1a) receptor	enuresis	7.38596	0.0460272
Serotonin 1a (5-HT1a) receptor	uterine fibroids	7.38596	0.0460272
Histamine H1 receptor	neuroleptic malignant	7.37211	1.02409e-06
Ephrin type-A receptor 8	effusion	7.36443	0.00546961
Neuropeptide S receptor	cerebral edema	7.3583	0.00201318
Serotonin 7 (5-HT7) receptor	dystonia	7.35079	2.34557e-05
Alpha-2a adrenergic receptor	protrusion of the tongue	7.34138	1.62465e-06
FK506 binding protein 12	oculogyric crisis	7.33449	0.00019915
Muscarinic acetylcholine receptor M5	breast engorgement	7.33449	0.0436752
Muscarinic acetylcholine receptor M1	decreased sweating	7.33237	0.0146338
Mu opioid receptor	drug dependence	7.32174	0.00650334
Serotonin 2b (5-HT2b) receptor	cogwheel rigidity	7.32174	0.000332717
Serotonin 3a (5-HT3a) receptor	hyperacusis	7.30903	0.0461083
Carbonic anhydrase II	myopia	7.30903	0.0470149
Mothers against decapentaplegic homolog 3	pseudoparkinsonism	7.30903	0.0205794
Glucocorticoid receptor	Aseptic necrosis	7.30903	0.0312888
Dopamine D2 receptor	asphyxia	7.30903	0.0412534
Dopamine D2 receptor	somnambulism	7.30903	0.0412534
Serotonin 6 (5-HT6) receptor	blepharospasm	7.30903	0.0412534
Serotonin 6 (5-HT6) receptor	drooling	7.30903	0.0412534
Dopamine D4 receptor	impaction	7.30903	0.0482025
Peripheral myelin protein 22	paralytic ileus	7.29004	3.21813e-09
Delta opioid receptor	paralytic ileus	7.29004	0.00227476
Angiotensin-converting enzyme	renal insufficiency	7.29004	0.0131052
Serotonin 2c (5-HT2c) receptor	akinesia	7.27573	2.98568e-05
Delta opioid receptor	shivering	7.25862	0.00694327
Paired box protein Pax-8	extravasation	7.25862	0.0142969
Dopamine D4 receptor	aspiration	7.25862	0.0189883
Serotonin 2a (5-HT2a) receptor	extrapyramidal symptoms	7.24862	1.15171e-13
FK506 binding protein 12	hypomania	7.24821	0.0176406
Lysosomal alpha-glucosidase	subarachnoid hemorrhage	7.24821	0.0176406
Dopamine D3 receptor	tardive dyskinesia	7.24301	5.77497e-08
Serotonin 2a (5-HT2a) receptor	tardive dyskinesia	7.22929	1.26464e-08
Alpha-2c adrenergic receptor	breast engorgement	7.21714	0.0163229
Mu opioid receptor	fecal impaction	7.21714	0.0188736
Mu opioid receptor	withdrawal syndrome	7.21714	0.000757681
Norepinephrine transporter	mitral insufficiency	7.2089	0.0324699
Serotonin transporter	anorgasmia	7.19658	0.000133803
Serotonin transporter	sluggishness	7.19658	0.0363027
Serotonin transporter	tics	7.19658	0.0363027
Cyclooxygenase-2	epigastric pain	7.19658	0.019724
Muscarinic acetylcholine receptor M4	decreased sweating	7.19658	0.0451051
Vanilloid receptor	sudden death	7.19658	0.00692044
Serotonin 7 (5-HT7) receptor	sudden death	7.19658	0.0184883
Tyrosine-protein kinase LCK	ascites	7.19658	0.0473615
Adrenergic receptor beta	ischemic colitis	7.1878	0.00685219
Chymotrypsin C	megaloblastic	7.18634	0.0189644
Chymotrypsin C	methemoglobinemia	7.18634	0.0189644
Serotonin 2c (5-HT2c) receptor	breast engorgement	7.18124	0.00140204
Tyrosine-protein kinase ABL	pleural	7.17614	0.00861981
Tyrosine-protein kinase ABL2	pleural	7.17614	0.00861981
Tyrosine-protein kinase BLK	pleural	7.17614	0.00861981
Tyrosine-protein kinase FGR	pleural	7.17614	0.00861981
Tyrosine-protein kinase FRK	pleural	7.17614	0.00861981
Tyrosine-protein kinase Lyn	pleural	7.17614	0.00861981
Tyrosine-protein kinase SRC	pleural	7.17614	0.00861981
Histone-lysine N-methyltransferase MLL	urine output	7.17614	0.0196848
Dopamine D2 receptor	akathisia	7.15986	3.7573e-10
Discoidin domain-containing receptor 2	effusion	7.15986	0.0220093
Neurotrophic tyrosine kinase receptor type 2	effusion	7.15986	0.0220093
Serine/threonine-protein kinase TAO1	effusion	7.15986	0.0220093
Tyrosine-protein kinase CSK	effusion	7.15986	0.0220093
c-Jun N-terminal kinase 2	pleural effusion	7.15986	0.0284054
c-Jun N-terminal kinase 3	pleural effusion	7.15986	0.0284054
Ephrin type-A receptor 3	pleural effusion	7.15986	0.0284054
Ephrin type-A receptor 5	pleural effusion	7.15986	0.0284054
Ephrin type-B receptor 1	pleural effusion	7.15986	0.0284054
Ephrin type-B receptor 4	pleural effusion	7.15986	0.0284054
Macrophage colony stimulating factor receptor	pleural effusion	7.15986	0.0284054
Platelet-derived growth factor receptor alpha	pleural effusion	7.15986	0.0284054
Platelet-derived growth factor receptor beta	pleural effusion	7.15986	0.0284054
Serine/threonine-protein kinase 10	pleural effusion	7.15986	0.0284054
Stem cell growth factor receptor	pleural effusion	7.15986	0.0284054
Tyrosine-protein kinase HCK	pleural effusion	7.15986	0.0284054
Tyrosine-protein kinase receptor FLT3	pleural effusion	7.15986	0.0284054
Alpha-1b adrenergic receptor	hypertensive	7.15986	0.0441124
Dopamine transporter	bruxism	7.13559	0.00543674
Dopamine transporter	initial insomnia	7.13559	0.0404712
Dopamine transporter	parotid swelling	7.13559	0.0404712
Muscarinic acetylcholine receptor M4	protrusion of the tongue	7.12804	0.00232204
Serotonin 2c (5-HT2c) receptor	tardive dyskinesia	7.12139	1.51201e-08
M-phase phosphoprotein 8	mitral insufficiency	7.11149	0.033975
Norepinephrine transporter	ejaculation failure	7.098	0.00131976
Serotonin 2a (5-HT2a) receptor	cerebral edema	7.08754	0.0381516
Serotonin 2a (5-HT2a) receptor	ketoacidosis	7.08754	0.0381516
Serotonin 2a (5-HT2a) receptor	sluggishness	7.08754	0.0381516
Kappa opioid receptor	drug dependence	7.08555	0.0208906
Solute carrier family 22 member 11	Local Reactions	7.07563	0.0195203
Serotonin 2c (5-HT2c) receptor	opisthotonos	7.06903	0.000483958
Muscarinic acetylcholine receptor M3	decreased sweating	7.04013	0.0484257
UDP-glucuronosyltransferase 1-9	meningitis	7.04013	0.0484257
Butyrylcholinesterase	aphasia	7.01667	0.047265
Serotonin 6 (5-HT6) receptor	malignant syndrome	7.01667	1.44215e-07
Histamine H1 receptor	malignant syndrome	7.01667	6.89355e-06
Serotonin 1a (5-HT1a) receptor	galactorrhea	7.01667	2.29242e-05
Dopamine D4 receptor	menstrual irregularities	7.01667	0.000844728
Mu opioid receptor	loss of appetite	7.01667	0.00812442
Delta opioid receptor	withdrawal syndrome	7.01667	0.00829224
Serotonin 1a (5-HT1a) receptor	abnormal ejaculation	7.01667	0.00829224
Serotonin 1a (5-HT1a) receptor	hyperthyroidism	7.01667	0.0219062
Testis-specific androgen-binding protein	seborrhea	7.01667	0.0423935
Muscarinic acetylcholine receptor M5	extrapyramidal symptoms	7.00111	5.54178e-07
Alpha-2b adrenergic receptor	protrusion of the tongue	7.00076	5.30695e-05
3-keto-steroid reductase	redness	6.98176	0.0400351
Cyclooxygenase	hematemesis	6.98176	0.0400351
Serotonin 2c (5-HT2c) receptor	ketoacidosis	6.98176	0.0400351
Serotonin 2c (5-HT2c) receptor	motor restlessness	6.98176	0.0400351
Muscarinic acetylcholine receptor M3	protrusion of the tongue	6.97308	0.00265078
Vanilloid receptor	breast enlargement	6.97308	0.00265078
Histamine H1 receptor	tightness of the throat	6.96443	0.000307112
Serotonin 2a (5-HT2a) receptor	testicular swelling	6.95868	0.0155476
Retinoid X receptor alpha	oligospermia	6.95868	0.0462551
Cyclooxygenase-1	epigastric pain	6.93956	0.0227997
Beta-2 adrenergic receptor	Raynaud	6.93412	0.008686
Dopamine D1 receptor	protrusion of the tongue	6.92554	2.60858e-11
Sodium channel alpha subunits; brain (Types I, II, III)	low cardiac output	6.91784	0.00524298
Bromodomain adjacent to zinc finger domain protein 2B	protrusion of the tongue	6.91297	0.000236962
Serotonin transporter	hyperprolactinemia	6.90872	0.00198554
Gamma-secretase	coma	6.90164	0.0149596
Tyrosine-protein kinase JAK3	thrombosis	6.90164	0.0149596
Tyrosine-protein kinase YES	thrombosis	6.90164	0.0149596
Paired box protein Pax-8	febrile neutropenia	6.90164	0.0173485
Arachidonate 15-lipoxygenase, type II	paralytic ileus	6.89599	0.000338082
Alpha-1d adrenergic receptor	tardive dyskinesia	6.88428	7.2308e-06
Tyrosyl-DNA phosphodiesterase 1	motor restlessness	6.87908	0.0416196
Estrogen receptor	vein thrombosis	6.87908	0.0416196
Serotonin 2b (5-HT2b) receptor	opisthotonos	6.86413	0.000594641
Testis-specific androgen-binding protein	cholestatic jaundice	6.85349	0.00391428
Muscarinic acetylcholine receptor M5	paralytic ileus	6.84553	0.000112976
Muscarinic acetylcholine receptor M5	abnormal electroencephalogram	6.84553	0.0224419
Serotonin 2a (5-HT2a) receptor	neuroleptic malignant	6.84553	4.07591e-11
Serotonin 6 (5-HT6) receptor	neuroleptic malignant	6.84553	2.05475e-07
Serotonin 1a (5-HT1a) receptor	extrapyramidal syndrome	6.84553	0.000351422
Serotonin 7 (5-HT7) receptor	extrapyramidal syndrome	6.84553	0.0224419
Cyclooxygenase-1	interstitial nephritis	6.83442	4.43951e-07
c-Jun N-terminal kinase 2	pleural	6.83442	0.0327629
c-Jun N-terminal kinase 3	pleural	6.83442	0.0327629
Ephrin type-A receptor 3	pleural	6.83442	0.0327629
Ephrin type-A receptor 5	pleural	6.83442	0.0327629
Ephrin type-B receptor 1	pleural	6.83442	0.0327629
Ephrin type-B receptor 4	pleural	6.83442	0.0327629
GABA receptor alpha-1 subunit	aggressive	6.83442	0.0327629
Macrophage colony stimulating factor receptor	pleural	6.83442	0.0327629
Platelet-derived growth factor receptor alpha	pleural	6.83442	0.0327629
Platelet-derived growth factor receptor beta	pleural	6.83442	0.0327629
Serine/threonine-protein kinase 10	pleural	6.83442	0.0327629
Stem cell growth factor receptor	pleural	6.83442	0.0327629
Tyrosine-protein kinase HCK	pleural	6.83442	0.0327629
Tyrosine-protein kinase receptor FLT3	pleural	6.83442	0.0327629
Muscleblind-like protein 1	ureteral obstruction	6.83442	0.0492617
M-phase phosphoprotein 8	parotid swelling	6.82703	0.0150234
Serotonin 1a (5-HT1a) receptor	yawning	6.82703	0.00115225
Mothers against decapentaplegic homolog 3	cerebral edema	6.82176	0.00306105
Dopamine D2 receptor	abnormal electroencephalogram	6.82176	0.00831213
Histamine H1 receptor	priapism	6.81781	3.3716e-05
Histamine H1 receptor	akinesia	6.81781	0.0233523
Histamine H1 receptor	choreoathetosis	6.81781	0.0233523
Muscarinic acetylcholine receptor M1	oculogyric crisis	6.80863	2.84795e-05
Muscarinic acetylcholine receptor M4	paralytic ileus	6.80404	3.31278e-05
Dopamine D3 receptor	extrapyramidal symptoms	6.79032	5.86279e-11
Testis-specific androgen-binding protein	enlargement	6.79032	8.48678e-06
Dopamine D3 receptor	torticollis	6.79032	7.76294e-05
Corticosteroid binding globulin	enlargement	6.79032	0.0159103
Dopamine D3 receptor	opisthotonos	6.79032	0.00239138
Dopamine D3 receptor	drooling	6.79032	0.0184547
Kappa opioid receptor	hypotensive	6.79032	0.0249585
Estrogen receptor	musculoskeletal pain	6.77939	0.0438057
Serotonin 2b (5-HT2b) receptor	ketoacidosis	6.77939	0.0438057
Serotonin 2b (5-HT2b) receptor	sluggishness	6.77939	0.0438057
Thyroid hormone receptor beta-1	ovarian cancer	6.77939	0.0438057
Serotonin 6 (5-HT6) receptor	extrapyramidal symptoms	6.77746	6.65711e-08
Estrogen receptor	breast pain	6.76305	0.0136658
Neuropeptide S receptor	macula	6.75762	0.0341077
Solute carrier family 22 member 11	serum sickness	6.75401	0.0233187
Beta-2 adrenergic receptor	catatonic	6.75401	0.0252032
Solute carrier family 22 member 11	interstitial nephritis	6.75401	0.000750225
Serotonin 2a (5-HT2a) receptor	hypomania	6.75401	0.000750225
Gamma-secretase	aplastic anemia	6.736	0.0163229
Alpha-2c adrenergic receptor	tardive dyskinesia	6.736	3.39677e-05
Arachidonate 15-lipoxygenase, type II	extrapyramidal symptoms	6.72359	1.17432e-05
Nuclear factor NF-kappa-B p105 subunit	mitral insufficiency	6.71809	0.0112812
Caspase-7	extravasation	6.70027	0.020814
Oligopeptide transporter small intestine isoform	renal impairment	6.70027	0.000423375
Serotonin 2a (5-HT2a) receptor	malignant syndrome	6.69773	2.30142e-10
Alpha-1d adrenergic receptor	priapism	6.68918	2.65492e-07
Peripheral myelin protein 22	abnormal electroencephalogram	6.68254	0.000879958
c-Jun N-terminal kinase 2	mouth ulceration	6.68254	0.0351001
c-Jun N-terminal kinase 3	mouth ulceration	6.68254	0.0351001
Tyrosine-protein kinase receptor FLT3	mouth ulceration	6.68254	0.0351001
Serotonin 3 (5-HT3) receptor	dystonia	6.68254	0.0461259
Alpha-2b adrenergic receptor	breast engorgement	6.68254	0.00749769
HMG-CoA reductase	paralysis	6.68254	0.0082768
Cyclooxygenase	nephritis	6.68254	0.0142969
Serotonin 7 (5-HT7) receptor	sinus congestion	6.68254	0.0249585
Cyclooxygenase-1	nephrotic syndrome	6.68254	0.0269299
Muscarinic acetylcholine receptor M3	paralytic ileus	6.65613	4.17418e-05
Serotonin 1d (5-HT1d) receptor	myocardial ischemia	6.65613	0.0184163
Serotonin 2c (5-HT2c) receptor	hypomania	6.6532	0.000827328
Mu opioid receptor	shivering	6.63645	0.00403129
Gamma-secretase	ecchymosis	6.62992	0.0171119
Histamine H1 receptor	akathisia	6.60911	1.14971e-06
Arachidonate 15-lipoxygenase, type II	involuntary movements	6.6068	0.00143787
Ubiquitin carboxyl-terminal hydrolase 1	hypomania	6.60392	0.0255981
Muscarinic acetylcholine receptor M5	oculogyric crisis	6.60105	0.00140697
Alpha-2a adrenergic receptor	motor restlessness	6.58842	0.0481027
Kappa opioid receptor	paralytic ileus	6.58456	0.00426949
Dopamine D4 receptor	lactation	6.57812	0.00133235
DNA topoisomerase II	sepsis	6.57812	0.00238362
Dual specificity mitogen-activated protein kinase kinase 5	Infestations	6.57812	0.00476527
Ephrin type-A receptor 6	Infestations	6.57812	0.00476527
Ephrin type-B receptor 6	Infestations	6.57812	0.00476527
myosin light chain kinase 2	Infestations	6.57812	0.0175285
Serine/threonine-protein kinase 2	Infestations	6.57812	0.0175285
SPS1/STE20-related protein kinase YSK4	Infestations	6.57812	0.0175285
TRAF2- and NCK-interacting kinase	Infestations	6.57812	0.0175285
Serotonin 6 (5-HT6) receptor	opisthotonos	6.57812	0.0253372
Serotonin 2c (5-HT2c) receptor	extrapyramidal symptoms	6.5692	2.60858e-11
HMG-CoA reductase	peripheral neuropathy	6.56104	0.00896535
Histamine H1 receptor	paralytic ileus	6.54235	0.000514274
FK506 binding protein 12	extrapyramidal symptoms	6.53437	4.69663e-06
Muscarinic acetylcholine receptor M5	torticollis	6.53437	0.01121
Muscarinic acetylcholine receptor M2	paralytic ileus	6.51451	5.17174e-05
Serotonin 2b (5-HT2b) receptor	tardive dyskinesia	6.50821	2.47221e-07
Alpha-2c adrenergic receptor	extrapyramidal symptoms	6.50636	1.34032e-07
Arachidonate 15-lipoxygenase, type II	oculogyric crisis	6.50193	0.00454924
Muscarinic acetylcholine receptor M1	extrapyramidal symptoms	6.49914	3.36619e-08
Alpha-1d adrenergic receptor	catatonic	6.49914	0.00134925
Muscarinic acetylcholine receptor M1	torticollis	6.49914	0.00134925
Muscarinic acetylcholine receptor M5	akinesia	6.48524	0.0282076
Glucagon-like peptide 1 receptor	false positive pregnancy tests	6.47692	0.0184547
Histamine H1 receptor	hysteria	6.47692	0.0287393
Serotonin transporter	extrapyramidal symptoms	6.47692	1.41771e-10
Serotonin transporter	tardive dyskinesia	6.47692	1.02277e-06
Serotonin transporter	torticollis	6.47692	0.000122372
UDP-glucuronosyltransferase 1-8	abnormal dreams	6.47692	0.00520549
Oligopeptide transporter small intestine isoform	cholestasis	6.47692	0.00799222
Serotonin transporter	breast engorgement	6.47692	0.008686
Serotonin transporter	bruxism	6.47692	0.008686
Serotonin transporter	prostatitis	6.47692	0.0222735
Serotonin transporter	vaginal dryness	6.47692	0.0222735
Sodium channel alpha subunits; brain (Types I, II, III)	testicular swelling	6.46863	0.0207082
Dopamine D2 receptor	priapism	6.46272	5.19351e-06
Serotonin 6 (5-HT6) receptor	choreoathetosis	6.46272	0.0111006
Tyrosine-protein kinase ABL	effusion	6.44388	0.0133758
Tyrosine-protein kinase ABL2	effusion	6.44388	0.0133758
Tyrosine-protein kinase BLK	effusion	6.44388	0.0133758
Tyrosine-protein kinase FGR	effusion	6.44388	0.0133758
Tyrosine-protein kinase FRK	effusion	6.44388	0.0133758
Tyrosine-protein kinase Lyn	effusion	6.44388	0.0133758
Tyrosine-protein kinase SRC	effusion	6.44388	0.0133758
Receptor protein-tyrosine kinase erbB-2	pigmentation	6.44388	0.0276306
Serotonin 3a (5-HT3a) receptor	torsade de pointes	6.44388	0.0276306
Tyrosine-protein kinase LCK	febrile neutropenia	6.44153	0.00954995
Gamma-secretase	vasculitis	6.42748	0.0189883
Solute carrier family 22 member 6	nephrotic syndrome	6.42048	0.0127632
Serotonin 1a (5-HT1a) receptor	dystonia	6.41524	2.95521e-07
Nuclear factor NF-kappa-B p105 subunit	peculiar taste	6.39818	0.040473
Histamine H2 receptor	involuntary movements	6.39089	0.00507535
Type-1 angiotensin II receptor	muscle weakness	6.38685	0.00994685
Adrenergic receptor beta; ADRB1 & ADRB2	dry eyes	6.37879	0.0318041
Aquaporin-4	incoordination	6.37879	0.0318041
Serotonin 2a (5-HT2a) receptor	oculogyric crisis	6.37879	4.11112e-06
Dopamine D2 receptor	paralytic ileus	6.37879	6.40803e-05
Serotonin 2a (5-HT2a) receptor	opisthotonos	6.37879	0.00348567
Dual specificity mitogen-activated protein kinase kinase 5	Mediastinal Disorders	6.37879	0.00541083
Ephrin type-A receptor 6	Mediastinal Disorders	6.37879	0.00541083
Ephrin type-B receptor 6	Mediastinal Disorders	6.37879	0.00541083
Serotonin 2a (5-HT2a) receptor	breast engorgement	6.37879	0.00935737
myosin light chain kinase 2	Mediastinal Disorders	6.37879	0.0195336
Serine/threonine-protein kinase 2	Mediastinal Disorders	6.37879	0.0195336
SPS1/STE20-related protein kinase YSK4	Mediastinal Disorders	6.37879	0.0195336
TRAF2- and NCK-interacting kinase	Mediastinal Disorders	6.37879	0.0195336
Serotonin 2a (5-HT2a) receptor	asphyxia	6.37879	0.0236286
Serotonin 2a (5-HT2a) receptor	drooling	6.37879	0.0236286
Dopamine D4 receptor	miosis	6.37879	0.0314866
Dopamine D1 receptor	buccoglossal syndrome	6.37879	0.0318041
Dopamine D1 receptor	pseudoparkinsonism	6.37879	0.0318041
Muscarinic acetylcholine receptor M4	extrapyramidal symptoms	6.37879	1.96874e-06
Serotonin 2a (5-HT2a) receptor	torticollis	6.37879	0.000138881
Serotonin 6 (5-HT6) receptor	catatonic	6.37879	0.00465953
Caspase-7	febrile neutropenia	6.37074	0.0253921
Muscarinic acetylcholine receptor M1	malignant syndrome	6.35472	5.69993e-07
Muscarinic acetylcholine receptor M1	fecal impaction	6.35472	0.00445377
Alpha-1d adrenergic receptor	cogwheel rigidity	6.35472	0.0281508
Serotonin 1a (5-HT1a) receptor	caries	6.33763	0.0136688
Kappa opioid receptor	withdrawal syndrome	6.33763	0.0136688
Serum albumin	hypertrophic cardiomyopathy	6.33083	0.0103245
Serum albumin	mesenteric arterial thrombosis	6.33083	0.0103245
Bile acid receptor FXR	mood disturbances	6.33083	0.0275248
Serotonin transporter	neuroleptic malignant	6.31895	3.49631e-09
Neuropeptide S receptor	motor restlessness	6.30712	0.0177063
Dopamine D3 receptor	oculogyric crisis	6.3053	1.80525e-05
Dopamine D3 receptor	neuroleptic malignant	6.29347	1.40018e-08
Serotonin 2c (5-HT2c) receptor	oculogyric crisis	6.28358	4.82428e-06
Serotonin 2c (5-HT2c) receptor	catatonic	6.28358	0.000159458
Serotonin 2c (5-HT2c) receptor	torticollis	6.28358	0.000159458
Serotonin 2c (5-HT2c) receptor	asphyxia	6.28358	0.0251128
Serotonin 2c (5-HT2c) receptor	drooling	6.28358	0.0251128
HMG-CoA reductase	gynecomastia	6.27578	0.0107778
Histamine H1 receptor	involuntary movements	6.26799	0.00205451
ATP-binding cassette sub-family G member 2	vaginal discharge	6.26799	0.0337206
Thrombopoietin	paralytic ileus	6.26688	6.73946e-06
Serotonin 6 (5-HT6) receptor	oculogyric crisis	6.26488	0.000674693
DNA topoisomerase I	sepsis	6.26488	0.0336937
GABA-A receptor; alpha-1/beta-2/gamma-2	hiccup	6.26488	0.0336937
Mothers against decapentaplegic homolog 3	left ventricular dysfunction	6.26488	0.0431377
Dopamine D1 receptor	testicular swelling	6.26281	0.000351422
Muscarinic acetylcholine receptor M1	paralytic ileus	6.25843	2.34557e-05
Muscarinic acetylcholine receptor M5	lens	6.25027	0.0139466
Dopamine D4 receptor	dyskinesia	6.24772	1.45294e-05
UDP-glucuronosyltransferase 1A4	menstrual irregularities	6.23704	0.00546961
Serotonin 1a (5-HT1a) receptor	hyperacusis	6.23704	0.00583882
Ataxin-2	false positive pregnancy tests	6.23704	0.0210507
Serotonin 6 (5-HT6) receptor	involuntary movements	6.22446	0.000249275
Serotonin 6 (5-HT6) receptor	tightness of the throat	6.22446	0.000249275
FK506 binding protein 12	paralytic ileus	6.22321	0.000766732
Dopamine D1 receptor	opisthotonos	6.21932	2.29686e-06
Arachidonate 15-lipoxygenase, type II	catatonic	6.20639	0.0342893
Alpha-2c adrenergic receptor	priapism	6.20421	8.67137e-06
Chromobox protein homolog 1	positive pregnancy tests	6.20029	0.0444418
Muscarinic acetylcholine receptor M1	neuroleptic malignant	6.19972	7.998e-07
Histamine H2 receptor	extrapyramidal symptoms	6.19118	0.000273204
Niemann-Pick C1 protein	nodules	6.19118	0.0321495
Serotonin 6 (5-HT6) receptor	hypomania	6.19118	0.0321495
Ubiquitin carboxyl-terminal hydrolase 2	paralytic ileus	6.18549	0.00615613
Serotonin 2a (5-HT2a) receptor	involuntary movements	6.17302	2.08764e-06
Muscarinic acetylcholine receptor M5	malignant syndrome	6.16098	9.91903e-05
Adrenergic receptor beta	mental depression	6.16098	0.00231052
FK506 binding protein 12	tardive dyskinesia	6.16098	0.00231052
Muscarinic acetylcholine receptor M5	tardive dyskinesia	6.16098	0.00231052
Muscarinic acetylcholine receptor M5	hysteria	6.16098	0.034411
Testis-specific androgen-binding protein	Breast Disorders	6.16098	0.0223271
Serum albumin	bladder dysfunction	6.15497	0.0354524
Serum albumin	myocardial rupture	6.15497	0.0354524
[truncated: 428 more rows]
