# Supplementary material for: Leveraging 3D chemical similarity, target and phenotypic data in the identification of drug-protein and drug-adverse effect associations
Source: J Cheminform. 2016 Jul 1;8:35. doi: 10.1186/s13321-016-0147-1 (PMC4930585; doi:10.1186/s13321-016-0147-1)
Supplement: Supplementary file 10 — 10.1186/s13321-016-0147-1 Dataset with 338,638 drug-target-adverse effect candidates extracted from the modeling. [file 13321_2016_147_MOESM10_ESM.xlsx]

## Sheet: Table-S6
Table S6. Dataset with 338,638 drug-target-adverse effect candidates (grey color) extracted from the modeling.
SIMILAR DRUG (most similar drug that interacts with the target in ChEMBL)	DRUG CANDIDATE	3D SCORE (score for drug-target associations)	RS (REFERENCE STANDARD FOR DRUG-TARGET IN CHEMBL: 1 means the drug-target candidate is already described in ChEMBL with activity, 0 means it is not in ChEMBL or not described in ChEMBL as active)	TARGET CANDIDATE (CHEMBL CODE)	EF (enrichment factor for the target-adverse effect association)	Q-VALUE (significance level for the target-adverse effect association)	ADVERSE EFFECT CANDIDATE
Estrone	Estradiol	0.987805	1	Corticosteroid binding globulin (CHEMBL2421)	56.1333	0.000150305	Decreased carbohydrate tolerance
Estrone	Estradiol	0.987805	1	Estrogen receptor (CHEMBL2093866)	56.1333	0.00383604	cervical erosion
Estrone	Estradiol	0.987805	1	Estrogen receptor (CHEMBL2093866)	56.1333	0.00383604	hemorrhagic eruption
Estrone	Estradiol	0.987805	1	Testis-specific androgen-binding protein (CHEMBL3305)	50.52	0.00500188	cervical erosion
Estrone	Estradiol	0.987805	1	Testis-specific androgen-binding protein (CHEMBL3305)	50.52	0.00500188	hemorrhagic eruption
Estrone	Estradiol	0.987805	1	Testis-specific androgen-binding protein (CHEMBL3305)	45.9273	7.998e-07	melasma
Estrone	Estradiol	0.987805	1	Testis-specific androgen-binding protein (CHEMBL3305)	42.1	3.14687e-05	breast discharge
Estrone	Estradiol	0.987805	1	Corticosteroid binding globulin (CHEMBL2421)	42.1	0.0075817	Fluid and Electrolyte Disturbances
Estrone	Estradiol	0.987805	1	Estrogen receptor (CHEMBL2093866)	41.5802	0.000609504	ovarian cancer
Estrone	Estradiol	0.987805	1	Estrogen receptor (CHEMBL2093866)	40.0952	0.0092492	hemangiomas
Estrone	Estradiol	0.987805	1	Corticosteroid binding globulin (CHEMBL2421)	37.4222	0.000596339	latent diabetes
Estrone	Estradiol	0.987805	1	Testis-specific androgen-binding protein (CHEMBL3305)	36.0857	0.0118457	hemangiomas
Estrone	Estradiol	0.987805	1	Estrogen receptor (CHEMBL2093866)	35.0833	0.0127632	breast mass
Estrone	Estradiol	0.987805	1	Estrogen receptor (CHEMBL2093866)	34.0202	0.00129205	melasma
Estrone	Estradiol	0.987805	0	UDP-glucuronosyltransferase 1-9 (CHEMBL1743319)	32.3846	0.0144548	papillary necrosis
Estrone	Estradiol	0.987805	1	Testis-specific androgen-binding protein (CHEMBL3305)	31.575	0.0160655	breast mass
Estrone	Estradiol	0.987805	1	Testis-specific androgen-binding protein (CHEMBL3305)	31.575	0.0160655	peliosis hepatis
Estrone	Estradiol	0.987805	1	Estrogen receptor (CHEMBL2093866)	31.1852	0.0164491	low HDL
Estrone	Estradiol	0.987805	1	Testis-specific androgen-binding protein (CHEMBL3305)	28.0667	1.6765e-05	ovarian cyst
Estrone	Estradiol	0.987805	1	Testis-specific androgen-binding protein (CHEMBL3305)	28.0667	0.00250611	Decreased carbohydrate tolerance
Estrone	Estradiol	0.987805	1	Estrogen receptor (CHEMBL2093866)	28.0667	0.0208412	breast discharge
Estrone	Estradiol	0.987805	1	Estrogen receptor (CHEMBL2093866)	28.0667	0.0208412	cerebral thrombosis
Estrone	Estradiol	0.987805	1	Estrogen receptor (CHEMBL2093866)	28.0667	0.0208412	gallbladder disease
Estrone	Estradiol	0.987805	1	Testis-specific androgen-binding protein (CHEMBL3305)	28.0667	0.0208412	ovarian cancer
Estrone	Estradiol	0.987805	1	Estrogen receptor (CHEMBL2093866)	26.7302	0.00295352	mood disturbances
Estrone	Estradiol	0.987805	1	Testis-specific androgen-binding protein (CHEMBL3305)	26.5895	2.21005e-05	breast tenderness
Estrone	Estradiol	0.987805	1	Corticosteroid binding globulin (CHEMBL2421)	26.5895	0.0204933	breast tenderness
Estrone	Estradiol	0.987805	1	Estrogen receptor (CHEMBL2093866)	25.9877	0.000298478	ovarian cyst
Estrone	Estradiol	0.987805	1	Testis-specific androgen-binding protein (CHEMBL3305)	25.26	0.0266524	perineal pain
Estrone	Estradiol	0.987805	1	Testis-specific androgen-binding protein (CHEMBL3305)	25.26	0.0266524	cerebral thrombosis
Estrone	Estradiol	0.987805	1	Testis-specific androgen-binding protein (CHEMBL3305)	25.26	0.0266524	decreased glucose
Estrone	Estradiol	0.987805	1	Testis-specific androgen-binding protein (CHEMBL3305)	25.26	0.0266524	gallbladder disease
Estrone	Estradiol	0.987805	1	Estrogen receptor (CHEMBL2093866)	24.6199	0.000379265	breast tenderness
Estrone	Estradiol	0.987805	1	3-keto-steroid reductase (CHEMBL5999)	23.3889	0.0307067	Decreased carbohydrate tolerance
Estrone	Estradiol	0.987805	1	Estrogen receptor (CHEMBL2093866)	23.3889	0.0307067	exacerbation of asthma
Estrone	Estradiol	0.987805	1	Estrogen receptor (CHEMBL2093866)	23.3889	0.0307067	spontaneous abortion
Estrone	Estradiol	0.987805	1	Estrogen receptor (CHEMBL2093866)	23.3889	0.0307067	Decreased carbohydrate tolerance
Estrone	Estradiol	0.987805	1	Testis-specific androgen-binding protein (CHEMBL3305)	21.05	0.0381516	glucose tolerance decreased
Estrone	Estradiol	0.987805	1	Testis-specific androgen-binding protein (CHEMBL3305)	21.05	0.0381516	exacerbation of asthma
Estrone	Estradiol	0.987805	1	Testis-specific androgen-binding protein (CHEMBL3305)	21.05	0.0381516	spontaneous abortion
Estrone	Estradiol	0.987805	1	Testis-specific androgen-binding protein (CHEMBL3305)	21.05	0.0381516	Fluid and Electrolyte Disturbances
Estrone	Estradiol	0.987805	1	Estrogen receptor (CHEMBL2093866)	20.3382	0.000844728	vaginal bleeding
Estrone	Estradiol	0.987805	1	Corticosteroid binding globulin (CHEMBL2421)	20.208	0.0351832	allergic contact dermatitis
Estrone	Estradiol	0.987805	1	Estrogen receptor (CHEMBL2093866)	20.0476	0.0415956	chorea
Estrone	Estradiol	0.987805	1	3-keto-steroid reductase (CHEMBL5999)	20.0476	0.0415956	mood disturbances
Estrone	Estradiol	0.987805	1	Estrogen receptor (CHEMBL2093866)	19.6959	0.00758646	uterine fibroids
Estrone	Estradiol	0.987805	1	3-keto-steroid reductase (CHEMBL5999)	19.6959	0.00758646	breast tenderness
Estrone	Estradiol	0.987805	1	Corticosteroid binding globulin (CHEMBL2421)	19.4308	0.0381516	blood glucose increased
Estrone	Estradiol	0.987805	1	Testis-specific androgen-binding protein (CHEMBL3305)	17.7263	0.0107778	uterine fibroids
Estrone	Estradiol	0.987805	1	Corticosteroid binding globulin (CHEMBL2421)	16.1923	0.000609512	hirsutism
Estrone	Estradiol	0.987805	1	Testis-specific androgen-binding protein (CHEMBL3305)	16.1923	0.00232204	blood glucose increased
Estrone	Estradiol	0.987805	1	Estrogen receptor (CHEMBL2093866)	15.5926	0.0148111	porphyria
Estrone	Estradiol	0.987805	0	UDP-glucuronosyltransferase 1-9 (CHEMBL1743319)	15.2398	0.0171458	aseptic meningitis
Estrone	Estradiol	0.987805	1	Testis-specific androgen-binding protein (CHEMBL3305)	14.9689	4.21547e-06	menstrual irregularities
Estrone	Estradiol	0.987805	1	Corticosteroid binding globulin (CHEMBL2421)	14.9689	0.0104	menstrual irregularities
Estrone	Estradiol	0.987805	1	Estrogen receptor beta (CHEMBL242)	14.6435	0.0182417	vaginal bleeding
Estrone	Estradiol	0.987805	1	Testis-specific androgen-binding protein (CHEMBL3305)	14.5731	3.25864e-07	hirsutism
Estrone	Estradiol	0.987805	1	Estrogen receptor (CHEMBL2093866)	14.3932	0.0184005	vaginal discharge
Estrone	Estradiol	0.987805	1	Estrogen receptor (CHEMBL2093866)	14.3932	0.0184005	blood glucose increased
Estrone	Estradiol	0.987805	1	Corticosteroid binding globulin (CHEMBL2421)	14.3319	0.0118159	fluid retention
Estrone	Estradiol	0.987805	1	Corticosteroid binding globulin (CHEMBL2421)	14.3319	0.0118159	hypernatremia
Estrone	Estradiol	0.987805	1	ATP-binding cassette sub-family G member 2 (CHEMBL5393)	13.5806	2.56971e-05	Fat Redistribution
Estrone	Estradiol	0.987805	1	Testis-specific androgen-binding protein (CHEMBL3305)	12.9538	0.0257003	vaginal discharge
Estrone	Estradiol	0.987805	1	Estrogen receptor (CHEMBL2093866)	11.6944	0.00125337	leukorrhea
Estrone	Estradiol	0.987805	1	Testis-specific androgen-binding protein (CHEMBL3305)	11.6138	0.0337608	genital pruritus
Estrone	Estradiol	0.987805	0	UDP-glucuronosyltransferase 1-8 (CHEMBL1743318)	11.6138	0.0337608	shivering
Estrone	Estradiol	0.987805	0	UDP-glucuronosyltransferase 1-9 (CHEMBL1743319)	11.2642	0.0389206	bleeding time increased
Estrone	Estradiol	0.987805	0	UDP-glucuronosyltransferase 1-8 (CHEMBL1743318)	11.2267	0.0368875	withdrawal syndrome
Estrone	Estradiol	0.987805	1	Estrogen receptor (CHEMBL2093866)	11.1376	0.008686	optic neuritis
Estrone	Estradiol	0.987805	1	Estrogen receptor (CHEMBL2093866)	11.1376	0.008686	hypertriglyceridemia
Estrone	Estradiol	0.987805	1	Serotonin transporter (CHEMBL228)	11.1033	0.000839292	orgasmic dysfunction
Estrone	Estradiol	0.987805	1	Serotonin transporter (CHEMBL228)	11.1033	0.000839292	peculiar taste
Estrone	Estradiol	0.987805	1	ATP-binding cassette sub-family G member 2 (CHEMBL5393)	10.8645	0.0401432	warts
Estrone	Estradiol	0.987805	1	Serotonin transporter (CHEMBL228)	10.7949	0.00539182	buccoglossal syndrome
Estrone	Estradiol	0.987805	0	Peripheral myelin protein 22 (CHEMBL1293298)	10.6921	0.0260189	false positive pregnancy tests
Estrone	Estradiol	0.987805	1	3-keto-steroid reductase (CHEMBL5999)	10.3951	0.0110813	menstrual irregularities
Estrone	Estradiol	0.987805	1	Estrogen receptor (CHEMBL2093866)	10.3951	0.0110813	menstrual irregularities
Estrone	Estradiol	0.987805	1	Androgen Receptor (CHEMBL1871)	10.2061	0.0290667	testicular atrophy
Estrone	Estradiol	0.987805	1	Serotonin transporter (CHEMBL228)	10.0752	0.000365683	Female Sexual Dysfunction
Estrone	Estradiol	0.987805	1	Corticosteroid binding globulin (CHEMBL2421)	10.0537	0.0302411	redness
Estrone	Estradiol	0.987805	1	ATP-binding cassette sub-family G member 2 (CHEMBL5393)	10.0068	0.00116526	secondary malignancy
Estrone	Estradiol	0.987805	0	Peripheral myelin protein 22 (CHEMBL1293298)	9.54649	0.0111001	obstipation
Estrone	Estradiol	0.987805	0	Peripheral myelin protein 22 (CHEMBL1293298)	9.54649	0.0111001	positive pregnancy tests
Estrone	Estradiol	0.987805	1	Estrogen receptor (CHEMBL2093866)	9.54649	0.014686	deep vein thrombosis
Estrone	Estradiol	0.987805	0	Peripheral myelin protein 22 (CHEMBL1293298)	9.35556	0.000747682	parotid swelling
Estrone	Estradiol	0.987805	0	UDP-glucuronosyltransferase 1-8 (CHEMBL1743318)	9.35556	0.0170215	sneezing
Estrone	Estradiol	0.987805	1	Serotonin transporter (CHEMBL228)	9.25275	0.0123834	blood cholesterol increased
Estrone	Estradiol	0.987805	1	Testis-specific androgen-binding protein (CHEMBL3305)	9.15217	0.0182417	breast enlargement
Estrone	Estradiol	0.987805	1	Serotonin transporter (CHEMBL228)	9.14389	3.80143e-07	hypomania
Estrone	Estradiol	0.987805	1	Estrogen receptor (CHEMBL2093866)	8.99573	0.0178275	hirsutism
Estrone	Estradiol	0.987805	1	Serotonin transporter (CHEMBL228)	8.96805	5.06567e-05	ejaculation failure
Estrone	Estradiol	0.987805	1	Testis-specific androgen-binding protein (CHEMBL3305)	8.95745	0.0196383	fluid retention
Estrone	Estradiol	0.987805	1	Testis-specific androgen-binding protein (CHEMBL3305)	8.95745	0.0196383	hypernatremia
Estrone	Estradiol	0.987805	0	Peripheral myelin protein 22 (CHEMBL1293298)	8.91005	0.0043097	motor restlessness
Estrone	Estradiol	0.987805	1	Testis-specific androgen-binding protein (CHEMBL3305)	8.77083	0.0210507	galactorrhea
Estrone	Estradiol	0.987805	1	Testis-specific androgen-binding protein (CHEMBL3305)	8.77083	0.0210507	leukorrhea
Estrone	Estradiol	0.987805	0	Serotonin 2b (5-HT2b) receptor (CHEMBL1833)	8.71636	0.014959	dystonic reactions
Estrone	Estradiol	0.987805	1	Testis-specific androgen-binding protein (CHEMBL3305)	8.42	0.00132209	cyst
Estrone	Estradiol	0.987805	0	Peripheral myelin protein 22 (CHEMBL1293298)	8.35317	0.0204284	mitral insufficiency
Estrone	Estradiol	0.987805	1	Serotonin transporter (CHEMBL228)	8.24336	0.00183615	prolactin increased
Estrone	Estradiol	0.987805	1	Serotonin transporter (CHEMBL228)	8.24336	0.00183615	testicular swelling
Estrone	Estradiol	0.987805	0	Serotonin 2b (5-HT2b) receptor (CHEMBL1833)	8.13527	0.00633107	EPS
Estrone	Estradiol	0.987805	1	Testis-specific androgen-binding protein (CHEMBL3305)	8.07397	0.0016751	metrorrhagia
Estrone	Estradiol	0.987805	1	Estrogen receptor (CHEMBL2093866)	8.01905	0.00679509	cyst
Estrone	Estradiol	0.987805	1	Estrogen receptor (CHEMBL2093866)	7.7963	0.0284054	pelvic pain
Estrone	Estradiol	0.987805	1	Serotonin transporter (CHEMBL228)	7.77231	0.00901129	parotid swelling
Estrone	Estradiol	0.987805	0	UDP-glucuronosyltransferase 1-9 (CHEMBL1743319)	7.71062	0.0362127	systemic lupus erythematosus
Estrone	Estradiol	0.987805	1	Serotonin transporter (CHEMBL228)	7.55641	0.00338619	delayed ejaculation
Estrone	Estradiol	0.987805	1	Serotonin transporter (CHEMBL228)	7.55641	0.00338619	ejaculation disorder
Estrone	Estradiol	0.987805	0	Serotonin 2b (5-HT2b) receptor (CHEMBL1833)	7.55418	1.14971e-06	protrusion of the tongue
Estrone	Estradiol	0.987805	1	Testis-specific androgen-binding protein (CHEMBL3305)	7.5403	0.0101171	redness
Estrone	Estradiol	0.987805	1	Androgen Receptor (CHEMBL1871)	7.44192	0.00360363	Decreased carbohydrate tolerance
Estrone	Estradiol	0.987805	1	Androgen Receptor (CHEMBL1871)	7.44192	0.00360363	Fluid and Electrolyte Disturbances
Estrone	Estradiol	0.987805	0	Peripheral myelin protein 22 (CHEMBL1293298)	7.42504	0.0329979	cerebral edema
Estrone	Estradiol	0.987805	1	Serotonin transporter (CHEMBL228)	7.4022	6.89355e-06	protrusion of the tongue
Estrone	Estradiol	0.987805	0	Serotonin 2b (5-HT2b) receptor (CHEMBL1833)	7.32174	0.000332717	cogwheel rigidity
Estrone	Estradiol	0.987805	0	Peripheral myelin protein 22 (CHEMBL1293298)	7.29004	3.21813e-09	paralytic ileus
Estrone	Estradiol	0.987805	1	Serotonin transporter (CHEMBL228)	7.19658	0.000133803	anorgasmia
Estrone	Estradiol	0.987805	1	Serotonin transporter (CHEMBL228)	7.19658	0.0363027	sluggishness
Estrone	Estradiol	0.987805	1	Serotonin transporter (CHEMBL228)	7.19658	0.0363027	tics
Estrone	Estradiol	0.987805	0	UDP-glucuronosyltransferase 1-9 (CHEMBL1743319)	7.04013	0.0484257	meningitis
Estrone	Estradiol	0.987805	1	Testis-specific androgen-binding protein (CHEMBL3305)	7.01667	0.0423935	seborrhea
Estrone	Estradiol	0.987805	1	3-keto-steroid reductase (CHEMBL5999)	6.98176	0.0400351	redness
Estrone	Estradiol	0.987805	1	Serotonin transporter (CHEMBL228)	6.90872	0.00198554	hyperprolactinemia
Estrone	Estradiol	0.987805	1	Estrogen receptor (CHEMBL2093866)	6.87908	0.0416196	vein thrombosis
Estrone	Estradiol	0.987805	0	Serotonin 2b (5-HT2b) receptor (CHEMBL1833)	6.86413	0.000594641	opisthotonos
Estrone	Estradiol	0.987805	1	Testis-specific androgen-binding protein (CHEMBL3305)	6.85349	0.00391428	cholestatic jaundice
Estrone	Estradiol	0.987805	1	Testis-specific androgen-binding protein (CHEMBL3305)	6.79032	8.48678e-06	enlargement
Estrone	Estradiol	0.987805	1	Corticosteroid binding globulin (CHEMBL2421)	6.79032	0.0159103	enlargement
Estrone	Estradiol	0.987805	1	Estrogen receptor (CHEMBL2093866)	6.77939	0.0438057	musculoskeletal pain
Estrone	Estradiol	0.987805	0	Serotonin 2b (5-HT2b) receptor (CHEMBL1833)	6.77939	0.0438057	ketoacidosis
Estrone	Estradiol	0.987805	0	Serotonin 2b (5-HT2b) receptor (CHEMBL1833)	6.77939	0.0438057	sluggishness
Estrone	Estradiol	0.987805	1	Estrogen receptor (CHEMBL2093866)	6.76305	0.0136658	breast pain
Estrone	Estradiol	0.987805	0	Nuclear factor NF-kappa-B p105 subunit (CHEMBL3251)	6.71809	0.0112812	mitral insufficiency
Estrone	Estradiol	0.987805	0	Peripheral myelin protein 22 (CHEMBL1293298)	6.68254	0.000879958	abnormal electroencephalogram
Estrone	Estradiol	0.987805	0	Serotonin 2b (5-HT2b) receptor (CHEMBL1833)	6.50821	2.47221e-07	tardive dyskinesia
Estrone	Estradiol	0.987805	1	Serotonin transporter (CHEMBL228)	6.47692	1.41771e-10	extrapyramidal symptoms
Estrone	Estradiol	0.987805	1	Serotonin transporter (CHEMBL228)	6.47692	1.02277e-06	tardive dyskinesia
Estrone	Estradiol	0.987805	1	Serotonin transporter (CHEMBL228)	6.47692	0.000122372	torticollis
Estrone	Estradiol	0.987805	0	UDP-glucuronosyltransferase 1-8 (CHEMBL1743318)	6.47692	0.00520549	abnormal dreams
Estrone	Estradiol	0.987805	1	Serotonin transporter (CHEMBL228)	6.47692	0.008686	bruxism
Estrone	Estradiol	0.987805	1	Serotonin transporter (CHEMBL228)	6.47692	0.008686	breast engorgement
Estrone	Estradiol	0.987805	1	Serotonin transporter (CHEMBL228)	6.47692	0.0222735	prostatitis
Estrone	Estradiol	0.987805	1	Serotonin transporter (CHEMBL228)	6.47692	0.0222735	vaginal dryness
Estrone	Estradiol	0.987805	0	Nuclear factor NF-kappa-B p105 subunit (CHEMBL3251)	6.39818	0.040473	peculiar taste
Estrone	Estradiol	0.987805	1	Serotonin transporter (CHEMBL228)	6.31895	3.49631e-09	neuroleptic malignant
Estrone	Estradiol	0.987805	1	ATP-binding cassette sub-family G member 2 (CHEMBL5393)	6.26799	0.0337206	vaginal discharge
Estrone	Estradiol	0.987805	1	Testis-specific androgen-binding protein (CHEMBL3305)	6.16098	0.0223271	Breast Disorders
Estrone	Estradiol	0.987805	1	Serotonin transporter (CHEMBL228)	6.15308	1.97469e-08	malignant syndrome
Estrone	Estradiol	0.987805	1	Serotonin transporter (CHEMBL228)	6.13603	0.00172363	akinesia
Estrone	Estradiol	0.987805	0	Serotonin 2b (5-HT2b) receptor (CHEMBL1833)	6.10145	6.84974e-06	oculogyric crisis
Estrone	Estradiol	0.987805	0	Serotonin 2b (5-HT2b) receptor (CHEMBL1833)	6.10145	0.000203526	catatonic
Estrone	Estradiol	0.987805	1	Testis-specific androgen-binding protein (CHEMBL3305)	6.08675	0.0235235	breast pain
Estrone	Estradiol	0.987805	1	Serotonin transporter (CHEMBL228)	6.04513	0.0128898	cogwheel rigidity
Estrone	Estradiol	0.987805	1	Serotonin transporter (CHEMBL228)	5.93718	1.0097e-09	galactorrhea
Estrone	Estradiol	0.987805	1	Serotonin transporter (CHEMBL228)	5.88811	0.000870399	catatonic
Estrone	Estradiol	0.987805	0	Serotonin 2b (5-HT2b) receptor (CHEMBL1833)	5.82411	4.64098e-09	extrapyramidal symptoms
Estrone	Estradiol	0.987805	1	ATP-binding cassette sub-family G member 2 (CHEMBL5393)	5.82028	0.00342806	hypertriglyceridemia
Estrone	Estradiol	0.987805	1	Testis-specific androgen-binding protein (CHEMBL3305)	5.8069	3.13821e-05	acne
Estrone	Estradiol	0.987805	1	Corticosteroid binding globulin (CHEMBL2421)	5.8069	0.0270745	increased appetite
Estrone	Estradiol	0.987805	1	Serotonin transporter (CHEMBL228)	5.79514	5.69993e-07	priapism
Estrone	Estradiol	0.987805	0	Serotonin 2b (5-HT2b) receptor (CHEMBL1833)	5.78032	0.00250611	akinesia
Estrone	Estradiol	0.987805	0	Serotonin 2b (5-HT2b) receptor (CHEMBL1833)	5.78032	0.00250611	choreoathetosis
Estrone	Estradiol	0.987805	1	Corticosteroid binding globulin (CHEMBL2421)	5.76712	0.02778	emotional lability
Estrone	Estradiol	0.987805	1	Serotonin transporter (CHEMBL228)	5.75726	0.00696286	ovarian cyst
Estrone	Estradiol	0.987805	0	Peripheral myelin protein 22 (CHEMBL1293298)	5.72789	0.00303326	protrusion of the tongue
Estrone	Estradiol	0.987805	1	Corticosteroid binding globulin (CHEMBL2421)	5.72789	0.0281508	anaphylactoid reactions
Estrone	Estradiol	0.987805	0	Nuclear factor NF-kappa-B p105 subunit (CHEMBL3251)	5.70019	0.0114994	testicular swelling
Estrone	Estradiol	0.987805	1	Solute carrier organic anion transporter family member 2B1 (CHEMBL1743124)	5.68919	0.00244604	chronic active hepatitis
Estrone	Estradiol	0.987805	0	Serotonin 2b (5-HT2b) receptor (CHEMBL1833)	5.63211	0.0395892	ejaculation failure
Estrone	Estradiol	0.987805	1	Serotonin transporter (CHEMBL228)	5.55165	0.000216193	oculogyric crisis
Estrone	Estradiol	0.987805	1	Serotonin transporter (CHEMBL228)	5.55165	0.0436752	completed suicide
Estrone	Estradiol	0.987805	0	Serotonin 2b (5-HT2b) receptor (CHEMBL1833)	5.54677	0.00136073	torticollis
Estrone	Estradiol	0.987805	1	P-glycoprotein 1 (CHEMBL4302)	5.53947	0.00981784	buccoglossal syndrome
Estrone	Estradiol	0.987805	1	Serotonin transporter (CHEMBL228)	5.49557	3.12126e-05	paralytic ileus
Estrone	Estradiol	0.987805	0	Serotonin 2b (5-HT2b) receptor (CHEMBL1833)	5.45919	1.36551e-06	priapism
Estrone	Estradiol	0.987805	1	Serotonin transporter (CHEMBL228)	5.45425	0.00978566	choreoathetosis
Estrone	Estradiol	0.987805	1	ATP-binding cassette sub-family G member 2 (CHEMBL5393)	5.43226	0.02778	elevated liver function tests
Estrone	Estradiol	0.987805	0	Nuclear factor NF-kappa-B p105 subunit (CHEMBL3251)	5.37447	0.0371872	parotid swelling
Estrone	Estradiol	0.987805	0	Serotonin 2b (5-HT2b) receptor (CHEMBL1833)	5.35737	6.41788e-07	neuroleptic malignant
Estrone	Estradiol	0.987805	1	Serotonin transporter (CHEMBL228)	5.3505	2.51685e-07	breast enlargement
Estrone	Estradiol	0.987805	0	UDP-glucuronosyltransferase 1-8 (CHEMBL1743318)	5.31789	0.0387013	thinking abnormal
Estrone	Estradiol	0.987805	1	Serotonin transporter (CHEMBL228)	5.3144	6.41636e-06	sudden death
Estrone	Estradiol	0.987805	1	ATP-binding cassette sub-family G member 2 (CHEMBL5393)	5.2011	0.00694327	folliculitis
Estrone	Estradiol	0.987805	0	Peripheral myelin protein 22 (CHEMBL1293298)	5.19753	0.0282076	skin pigmentation
Estrone	Estradiol	0.987805	1	Testis-specific androgen-binding protein (CHEMBL3305)	5.19041	0.000756495	emotional lability
Estrone	Estradiol	0.987805	0	Serotonin 2b (5-HT2b) receptor (CHEMBL1833)	5.18623	3.18567e-06	malignant syndrome
Estrone	Estradiol	0.987805	0	Serotonin 2b (5-HT2b) receptor (CHEMBL1833)	5.11734	0.000189118	involuntary movements
Estrone	Estradiol	0.987805	1	Serotonin transporter (CHEMBL228)	5.03761	0.0320546	trismus
Estrone	Estradiol	0.987805	0	Serotonin 2b (5-HT2b) receptor (CHEMBL1833)	5.02472	0.0314866	hypomania
Estriol	Estradiol	0.982985	0	UDP-glucuronosyltransferase 2B7 (CHEMBL4370)	23.3889	0.0284054	necrotizing enterocolitis
Estriol	Estradiol	0.982985	0	UDP-glucuronosyltransferase 2B7 (CHEMBL4370)	23.3889	0.0284054	papillary necrosis
Estriol	Estradiol	0.982985	0	UDP-glucuronosyltransferase 2B7 (CHEMBL4370)	15.5926	0.000522092	ulcerative colitis
Estriol	Estradiol	0.982985	0	UDP-glucuronosyltransferase 2B7 (CHEMBL4370)	13.7582	0.00527921	aseptic meningitis
Estriol	Estradiol	0.982985	1	UDP-glucuronosyltransferase 1A4 (CHEMBL3619)	12.3824	0.00171307	aseptic meningitis
Estriol	Estradiol	0.982985	0	UDP-glucuronosyltransferase 2B15 (CHEMBL6161)	11.2267	0.022498	seborrhea
Estriol	Estradiol	0.982985	0	UDP-glucuronosyltransferase 2B15 (CHEMBL6161)	10.6921	0.0260189	hypokinesia
Estriol	Estradiol	0.982985	0	UDP-glucuronosyltransferase 2B7 (CHEMBL4370)	10.1691	0.016025	bleeding time increased
Estriol	Estradiol	0.982985	1	Glucocorticoid receptor (CHEMBL2034)	9.74537	0.00773767	myocardial rupture
Estriol	Estradiol	0.982985	1	UDP-glucuronosyltransferase 1A4 (CHEMBL3619)	9.74537	0.0184005	ulcerative colitis
Estriol	Estradiol	0.982985	1	UDP-glucuronosyltransferase 1A4 (CHEMBL3619)	9.56818	8.58198e-05	paralytic ileus
Estriol	Estradiol	0.982985	1	Glucocorticoid receptor (CHEMBL2034)	8.77083	4.44151e-05	Fluid and Electrolyte Disturbances
Estriol	Estradiol	0.982985	0	UDP-glucuronosyltransferase 2B15 (CHEMBL6161)	8.74805	0.0428901	speech disorder
Estriol	Estradiol	0.982985	1	Glucocorticoid receptor (CHEMBL2034)	8.35317	0.0171573	hypertrophic cardiomyopathy
Estriol	Estradiol	0.982985	1	Glucocorticoid receptor (CHEMBL2034)	8.35317	0.0171573	scaly skin
Estriol	Estradiol	0.982985	1	Glucocorticoid receptor (CHEMBL2034)	8.35317	0.0171573	hypokalemic alkalosis
Estriol	Estradiol	0.982985	1	Glucocorticoid receptor (CHEMBL2034)	8.35317	0.0171573	sterile abscess
Estriol	Estradiol	0.982985	1	Glucocorticoid receptor (CHEMBL2034)	8.35317	0.0171573	fat embolism
Estriol	Estradiol	0.982985	1	Glucocorticoid receptor (CHEMBL2034)	8.35317	0.0171573	muscle mass
Estriol	Estradiol	0.982985	1	Glucocorticoid receptor (CHEMBL2034)	8.35317	0.0171573	steroid myopathy
Estriol	Estradiol	0.982985	1	Glucocorticoid receptor (CHEMBL2034)	8.35317	0.0171573	reactions to skin tests
Estriol	Estradiol	0.982985	1	UDP-glucuronosyltransferase 1A4 (CHEMBL3619)	8.35317	0.0312735	protrusion of the tongue
Estriol	Estradiol	0.982985	0	UDP-glucuronosyltransferase 2B7 (CHEMBL4370)	8.06513	0.0342893	enterocolitis
Estriol	Estradiol	0.982985	1	Glucocorticoid receptor (CHEMBL2034)	7.7963	0.000603762	Decreased carbohydrate tolerance
Estriol	Estradiol	0.982985	1	UDP-glucuronosyltransferase 1A4 (CHEMBL3619)	7.62681	0.0415956	bleeding time increased
Estriol	Estradiol	0.982985	1	Glucocorticoid receptor (CHEMBL2034)	7.44192	0.00314341	growth suppression
Estriol	Estradiol	0.982985	1	Glucocorticoid receptor (CHEMBL2034)	7.30903	0.0312888	Aseptic necrosis
Estriol	Estradiol	0.982985	1	UDP-glucuronosyltransferase 1A4 (CHEMBL3619)	6.23704	0.00546961	menstrual irregularities
Estriol	Estradiol	0.982985	0	UDP-glucuronosyltransferase 2B7 (CHEMBL4370)	5.97163	0.037432	fluid retention
Estriol	Estradiol	0.982985	1	Glucocorticoid receptor (CHEMBL2034)	5.84722	0.00567906	acneiform eruptions
Estriol	Estradiol	0.982985	1	Glucocorticoid receptor (CHEMBL2034)	5.84722	0.0139813	perioral dermatitis
Estriol	Estradiol	0.982985	1	UDP-glucuronosyltransferase 1A4 (CHEMBL3619)	5.58144	0.0233523	extrapyramidal symptoms
Estriol	Estradiol	0.982985	1	Glucocorticoid receptor (CHEMBL2034)	5.53947	0.00338206	miliaria
Estriol	Estradiol	0.982985	1	Glucocorticoid receptor (CHEMBL2034)	5.50327	0.00844696	secondary infection
Estriol	Estradiol	0.982985	1	Glucocorticoid receptor (CHEMBL2034)	5.45741	0.0201534	telangiectasia
Estriol	Estradiol	0.982985	1	Glucocorticoid receptor (CHEMBL2034)	5.35995	0.000679285	striae
Estriol	Estradiol	0.982985	1	UDP-glucuronosyltransferase 1A4 (CHEMBL3619)	5.22518	0.0310988	fluid retention
Estriol	Estradiol	0.982985	1	Glucocorticoid receptor (CHEMBL2034)	5.11632	0.0281508	cushingoid
Estriol	Estradiol	0.982985	1	Glucocorticoid receptor (CHEMBL2034)	5.0119	0.00692044	subcapsular cataracts
Estriol	Estradiol	0.982985	1	UDP-glucuronosyltransferase 1A4 (CHEMBL3619)	5.0119	0.0368711	reflexes increased
Betamethasone	Dexamethasone	0.976525	1	Progesterone receptor (CHEMBL208)	42.1	0.0075817	cervical erosion
Betamethasone	Dexamethasone	0.976525	1	Progesterone receptor (CHEMBL208)	42.1	0.0075817	cleft palate
Betamethasone	Dexamethasone	0.976525	1	Progesterone receptor (CHEMBL208)	42.1	0.0075817	hemorrhagic eruption
Betamethasone	Dexamethasone	0.976525	1	Progesterone receptor (CHEMBL208)	40.0952	0.000656354	sterile abscess
Betamethasone	Dexamethasone	0.976525	1	Progesterone receptor (CHEMBL208)	35.0833	4.66251e-06	Decreased carbohydrate tolerance
Betamethasone	Dexamethasone	0.976525	1	Progesterone receptor (CHEMBL208)	35.0833	0.0122933	bladder dysfunction
Betamethasone	Dexamethasone	0.976525	1	Progesterone receptor (CHEMBL208)	35.0833	0.0122933	myocardial rupture
Betamethasone	Dexamethasone	0.976525	1	Progesterone receptor (CHEMBL208)	30.0714	0.0174126	fat embolism
Betamethasone	Dexamethasone	0.976525	1	Progesterone receptor (CHEMBL208)	30.0714	0.0174126	hypokalemic alkalosis
Betamethasone	Dexamethasone	0.976525	1	Progesterone receptor (CHEMBL208)	30.0714	0.0174126	scaly skin
Betamethasone	Dexamethasone	0.976525	1	Progesterone receptor (CHEMBL208)	30.0714	0.0174126	hemangiomas
Betamethasone	Dexamethasone	0.976525	1	Progesterone receptor (CHEMBL208)	30.0714	0.0174126	muscle mass
Betamethasone	Dexamethasone	0.976525	1	Progesterone receptor (CHEMBL208)	30.0714	0.0174126	steroid myopathy
Betamethasone	Dexamethasone	0.976525	1	Progesterone receptor (CHEMBL208)	30.0714	0.0174126	hypertrophic cardiomyopathy
Betamethasone	Dexamethasone	0.976525	1	Progesterone receptor (CHEMBL208)	30.0714	0.0174126	paraparesis
Betamethasone	Dexamethasone	0.976525	1	Progesterone receptor (CHEMBL208)	30.0714	0.0174126	reactions to skin tests
Betamethasone	Dexamethasone	0.976525	1	Progesterone receptor (CHEMBL208)	26.3125	0.0237552	breast mass
Betamethasone	Dexamethasone	0.976525	1	Progesterone receptor (CHEMBL208)	26.3125	0.0237552	Aseptic necrosis
Betamethasone	Dexamethasone	0.976525	1	Progesterone receptor (CHEMBL208)	25.5152	0.00351291	melasma
Betamethasone	Dexamethasone	0.976525	1	Progesterone receptor (CHEMBL208)	23.3889	0.0047457	Fluid and Electrolyte Disturbances
Betamethasone	Dexamethasone	0.976525	1	Progesterone receptor (CHEMBL208)	23.3889	0.0307067	Negative nitrogen balance
Betamethasone	Dexamethasone	0.976525	1	Progesterone receptor (CHEMBL208)	23.3889	0.0307067	ovarian cancer
Betamethasone	Dexamethasone	0.976525	1	Progesterone receptor (CHEMBL208)	23.3889	0.0307067	ulcerative esophagitis
Betamethasone	Dexamethasone	0.976525	1	Progesterone receptor (CHEMBL208)	23.3889	0.0307067	compression fractures
Betamethasone	Dexamethasone	0.976525	1	Progesterone receptor (CHEMBL208)	22.1579	7.00394e-05	breast tenderness
Betamethasone	Dexamethasone	0.976525	1	Progesterone receptor (CHEMBL208)	21.05	0.0381516	gallbladder disease
Betamethasone	Dexamethasone	0.976525	1	Progesterone receptor (CHEMBL208)	21.05	0.0381516	breast discharge
Betamethasone	Dexamethasone	0.976525	1	Progesterone receptor (CHEMBL208)	21.05	0.0381516	cerebral thrombosis
Betamethasone	Dexamethasone	0.976525	1	Progesterone receptor (CHEMBL208)	21.05	0.0381516	decreased glucose
Betamethasone	Dexamethasone	0.976525	1	Progesterone receptor (CHEMBL208)	19.4907	0.00121544	latent diabetes
Betamethasone	Dexamethasone	0.976525	1	Progesterone receptor (CHEMBL208)	19.1364	0.0465922	inflammatory bowel disease
Betamethasone	Dexamethasone	0.976525	1	Progesterone receptor (CHEMBL208)	19.1364	0.0465922	growth suppression
Betamethasone	Dexamethasone	0.976525	1	Progesterone receptor (CHEMBL208)	17.5417	0.0114468	cushingoid
Betamethasone	Dexamethasone	0.976525	1	Progesterone receptor (CHEMBL208)	15.5926	0.0160303	ovarian cyst
Betamethasone	Dexamethasone	0.976525	1	Progesterone receptor (CHEMBL208)	14.0333	0.00454924	allergic contact dermatitis
Betamethasone	Dexamethasone	0.976525	1	Progesterone receptor (CHEMBL208)	13.3651	0.0245827	papilledema
Betamethasone	Dexamethasone	0.976525	1	Progesterone receptor (CHEMBL208)	12.4741	2.77131e-05	menstrual irregularities
Betamethasone	Dexamethasone	0.976525	1	Progesterone receptor (CHEMBL208)	12.2029	0.0312081	pseudotumor cerebri
Betamethasone	Dexamethasone	0.976525	1	Progesterone receptor (CHEMBL208)	12.1442	3.7698e-06	hirsutism
Betamethasone	Dexamethasone	0.976525	1	Progesterone receptor (CHEMBL208)	10.7949	0.0425979	blood glucose increased
Betamethasone	Dexamethasone	0.976525	1	Progesterone receptor (CHEMBL208)	10.7949	0.0425979	thromboembolism
Betamethasone	Dexamethasone	0.976525	1	Androgen Receptor (CHEMBL1871)	10.2061	0.0290667	testicular atrophy
Betamethasone	Dexamethasone	0.976525	1	Progesterone receptor (CHEMBL208)	10.0238	0.0149854	pathological fracture
Betamethasone	Dexamethasone	0.976525	1	Glucocorticoid receptor (CHEMBL2034)	9.74537	0.00773767	myocardial rupture
Betamethasone	Dexamethasone	0.976525	1	Progesterone receptor (CHEMBL208)	8.95745	0.00606782	fluid retention
Betamethasone	Dexamethasone	0.976525	1	Progesterone receptor (CHEMBL208)	8.95745	0.00606782	hypernatremia
Betamethasone	Dexamethasone	0.976525	1	Glucocorticoid receptor (CHEMBL2034)	8.77083	4.44151e-05	Fluid and Electrolyte Disturbances
Betamethasone	Dexamethasone	0.976525	1	Glucocorticoid receptor (CHEMBL2034)	8.35317	0.0171573	hypertrophic cardiomyopathy
Betamethasone	Dexamethasone	0.976525	1	Glucocorticoid receptor (CHEMBL2034)	8.35317	0.0171573	scaly skin
Betamethasone	Dexamethasone	0.976525	1	Glucocorticoid receptor (CHEMBL2034)	8.35317	0.0171573	hypokalemic alkalosis
Betamethasone	Dexamethasone	0.976525	1	Glucocorticoid receptor (CHEMBL2034)	8.35317	0.0171573	sterile abscess
Betamethasone	Dexamethasone	0.976525	1	Glucocorticoid receptor (CHEMBL2034)	8.35317	0.0171573	fat embolism
Betamethasone	Dexamethasone	0.976525	1	Glucocorticoid receptor (CHEMBL2034)	8.35317	0.0171573	muscle mass
Betamethasone	Dexamethasone	0.976525	1	Glucocorticoid receptor (CHEMBL2034)	8.35317	0.0171573	steroid myopathy
Betamethasone	Dexamethasone	0.976525	1	Glucocorticoid receptor (CHEMBL2034)	8.35317	0.0171573	reactions to skin tests
Betamethasone	Dexamethasone	0.976525	1	Glucocorticoid receptor (CHEMBL2034)	7.7963	0.000603762	Decreased carbohydrate tolerance
Betamethasone	Dexamethasone	0.976525	1	Glucocorticoid receptor (CHEMBL2034)	7.44192	0.00314341	growth suppression
Betamethasone	Dexamethasone	0.976525	1	Androgen Receptor (CHEMBL1871)	7.44192	0.00360363	Decreased carbohydrate tolerance
Betamethasone	Dexamethasone	0.976525	1	Androgen Receptor (CHEMBL1871)	7.44192	0.00360363	Fluid and Electrolyte Disturbances
Betamethasone	Dexamethasone	0.976525	1	Glucocorticoid receptor (CHEMBL2034)	7.30903	0.0312888	Aseptic necrosis
Betamethasone	Dexamethasone	0.976525	0	Thyroid hormone receptor beta-1 (CHEMBL1947)	6.77939	0.0438057	ovarian cancer
Betamethasone	Dexamethasone	0.976525	1	Progesterone receptor (CHEMBL208)	6.01429	0.029503	cyst
Betamethasone	Dexamethasone	0.976525	1	Glucocorticoid receptor (CHEMBL2034)	5.84722	0.00567906	acneiform eruptions
Betamethasone	Dexamethasone	0.976525	1	Glucocorticoid receptor (CHEMBL2034)	5.84722	0.0139813	perioral dermatitis
Betamethasone	Dexamethasone	0.976525	1	Glucocorticoid receptor (CHEMBL2034)	5.53947	0.00338206	miliaria
Betamethasone	Dexamethasone	0.976525	1	P-glycoprotein 1 (CHEMBL4302)	5.53947	0.00981784	buccoglossal syndrome
Betamethasone	Dexamethasone	0.976525	1	Progesterone receptor (CHEMBL208)	5.51873	0.0150362	abscess
Betamethasone	Dexamethasone	0.976525	1	Glucocorticoid receptor (CHEMBL2034)	5.50327	0.00844696	secondary infection
Betamethasone	Dexamethasone	0.976525	1	Glucocorticoid receptor (CHEMBL2034)	5.45741	0.0201534	telangiectasia
Betamethasone	Dexamethasone	0.976525	1	Glucocorticoid receptor (CHEMBL2034)	5.35995	0.000679285	striae
Betamethasone	Dexamethasone	0.976525	1	Glucocorticoid receptor (CHEMBL2034)	5.11632	0.0281508	cushingoid
Betamethasone	Dexamethasone	0.976525	1	Glucocorticoid receptor (CHEMBL2034)	5.0119	0.00692044	subcapsular cataracts
Betamethasone	Beclomethasone	0.976085	0	Progesterone receptor (CHEMBL208)	42.1	0.0075817	cervical erosion
Betamethasone	Beclomethasone	0.976085	0	Progesterone receptor (CHEMBL208)	42.1	0.0075817	cleft palate
Betamethasone	Beclomethasone	0.976085	0	Progesterone receptor (CHEMBL208)	42.1	0.0075817	hemorrhagic eruption
Betamethasone	Beclomethasone	0.976085	0	Progesterone receptor (CHEMBL208)	40.0952	0.000656354	sterile abscess
Betamethasone	Beclomethasone	0.976085	0	Progesterone receptor (CHEMBL208)	35.0833	4.66251e-06	Decreased carbohydrate tolerance
Betamethasone	Beclomethasone	0.976085	0	Progesterone receptor (CHEMBL208)	35.0833	0.0122933	bladder dysfunction
Betamethasone	Beclomethasone	0.976085	0	Progesterone receptor (CHEMBL208)	35.0833	0.0122933	myocardial rupture
Betamethasone	Beclomethasone	0.976085	0	Progesterone receptor (CHEMBL208)	30.0714	0.0174126	fat embolism
Betamethasone	Beclomethasone	0.976085	0	Progesterone receptor (CHEMBL208)	30.0714	0.0174126	hypokalemic alkalosis
Betamethasone	Beclomethasone	0.976085	0	Progesterone receptor (CHEMBL208)	30.0714	0.0174126	scaly skin
Betamethasone	Beclomethasone	0.976085	0	Progesterone receptor (CHEMBL208)	30.0714	0.0174126	hemangiomas
Betamethasone	Beclomethasone	0.976085	0	Progesterone receptor (CHEMBL208)	30.0714	0.0174126	muscle mass
Betamethasone	Beclomethasone	0.976085	0	Progesterone receptor (CHEMBL208)	30.0714	0.0174126	steroid myopathy
Betamethasone	Beclomethasone	0.976085	0	Progesterone receptor (CHEMBL208)	30.0714	0.0174126	hypertrophic cardiomyopathy
Betamethasone	Beclomethasone	0.976085	0	Progesterone receptor (CHEMBL208)	30.0714	0.0174126	paraparesis
Betamethasone	Beclomethasone	0.976085	0	Progesterone receptor (CHEMBL208)	30.0714	0.0174126	reactions to skin tests
Betamethasone	Beclomethasone	0.976085	0	Progesterone receptor (CHEMBL208)	26.3125	0.0237552	breast mass
Betamethasone	Beclomethasone	0.976085	0	Progesterone receptor (CHEMBL208)	26.3125	0.0237552	Aseptic necrosis
Betamethasone	Beclomethasone	0.976085	0	Progesterone receptor (CHEMBL208)	25.5152	0.00351291	melasma
Betamethasone	Beclomethasone	0.976085	0	Progesterone receptor (CHEMBL208)	23.3889	0.0047457	Fluid and Electrolyte Disturbances
Betamethasone	Beclomethasone	0.976085	0	Progesterone receptor (CHEMBL208)	23.3889	0.0307067	Negative nitrogen balance
Betamethasone	Beclomethasone	0.976085	0	Progesterone receptor (CHEMBL208)	23.3889	0.0307067	ovarian cancer
Betamethasone	Beclomethasone	0.976085	0	Progesterone receptor (CHEMBL208)	23.3889	0.0307067	ulcerative esophagitis
Betamethasone	Beclomethasone	0.976085	0	Progesterone receptor (CHEMBL208)	23.3889	0.0307067	compression fractures
Betamethasone	Beclomethasone	0.976085	0	Progesterone receptor (CHEMBL208)	22.1579	7.00394e-05	breast tenderness
Betamethasone	Beclomethasone	0.976085	0	Progesterone receptor (CHEMBL208)	21.05	0.0381516	gallbladder disease
Betamethasone	Beclomethasone	0.976085	0	Progesterone receptor (CHEMBL208)	21.05	0.0381516	breast discharge
Betamethasone	Beclomethasone	0.976085	0	Progesterone receptor (CHEMBL208)	21.05	0.0381516	cerebral thrombosis
Betamethasone	Beclomethasone	0.976085	0	Progesterone receptor (CHEMBL208)	21.05	0.0381516	decreased glucose
Betamethasone	Beclomethasone	0.976085	0	Progesterone receptor (CHEMBL208)	19.4907	0.00121544	latent diabetes
Betamethasone	Beclomethasone	0.976085	0	Progesterone receptor (CHEMBL208)	19.1364	0.0465922	inflammatory bowel disease
Betamethasone	Beclomethasone	0.976085	0	Progesterone receptor (CHEMBL208)	19.1364	0.0465922	growth suppression
Betamethasone	Beclomethasone	0.976085	0	Progesterone receptor (CHEMBL208)	17.5417	0.0114468	cushingoid
Betamethasone	Beclomethasone	0.976085	0	Progesterone receptor (CHEMBL208)	15.5926	0.0160303	ovarian cyst
Betamethasone	Beclomethasone	0.976085	0	Progesterone receptor (CHEMBL208)	14.0333	0.00454924	allergic contact dermatitis
Betamethasone	Beclomethasone	0.976085	0	Progesterone receptor (CHEMBL208)	13.3651	0.0245827	papilledema
Betamethasone	Beclomethasone	0.976085	0	Progesterone receptor (CHEMBL208)	12.4741	2.77131e-05	menstrual irregularities
Betamethasone	Beclomethasone	0.976085	0	Progesterone receptor (CHEMBL208)	12.2029	0.0312081	pseudotumor cerebri
Betamethasone	Beclomethasone	0.976085	0	Progesterone receptor (CHEMBL208)	12.1442	3.7698e-06	hirsutism
Betamethasone	Beclomethasone	0.976085	0	Progesterone receptor (CHEMBL208)	10.7949	0.0425979	blood glucose increased
Betamethasone	Beclomethasone	0.976085	0	Progesterone receptor (CHEMBL208)	10.7949	0.0425979	thromboembolism
Betamethasone	Beclomethasone	0.976085	1	Androgen Receptor (CHEMBL1871)	10.2061	0.0290667	testicular atrophy
Betamethasone	Beclomethasone	0.976085	0	Progesterone receptor (CHEMBL208)	10.0238	0.0149854	pathological fracture
Betamethasone	Beclomethasone	0.976085	1	Glucocorticoid receptor (CHEMBL2034)	9.74537	0.00773767	myocardial rupture
Betamethasone	Beclomethasone	0.976085	0	Progesterone receptor (CHEMBL208)	8.95745	0.00606782	fluid retention
Betamethasone	Beclomethasone	0.976085	0	Progesterone receptor (CHEMBL208)	8.95745	0.00606782	hypernatremia
Betamethasone	Beclomethasone	0.976085	1	Glucocorticoid receptor (CHEMBL2034)	8.77083	4.44151e-05	Fluid and Electrolyte Disturbances
Betamethasone	Beclomethasone	0.976085	1	Glucocorticoid receptor (CHEMBL2034)	8.35317	0.0171573	hypertrophic cardiomyopathy
Betamethasone	Beclomethasone	0.976085	1	Glucocorticoid receptor (CHEMBL2034)	8.35317	0.0171573	scaly skin
Betamethasone	Beclomethasone	0.976085	1	Glucocorticoid receptor (CHEMBL2034)	8.35317	0.0171573	hypokalemic alkalosis
Betamethasone	Beclomethasone	0.976085	1	Glucocorticoid receptor (CHEMBL2034)	8.35317	0.0171573	sterile abscess
Betamethasone	Beclomethasone	0.976085	1	Glucocorticoid receptor (CHEMBL2034)	8.35317	0.0171573	fat embolism
Betamethasone	Beclomethasone	0.976085	1	Glucocorticoid receptor (CHEMBL2034)	8.35317	0.0171573	muscle mass
Betamethasone	Beclomethasone	0.976085	1	Glucocorticoid receptor (CHEMBL2034)	8.35317	0.0171573	steroid myopathy
Betamethasone	Beclomethasone	0.976085	1	Glucocorticoid receptor (CHEMBL2034)	8.35317	0.0171573	reactions to skin tests
Betamethasone	Beclomethasone	0.976085	1	Glucocorticoid receptor (CHEMBL2034)	7.7963	0.000603762	Decreased carbohydrate tolerance
Betamethasone	Beclomethasone	0.976085	1	Glucocorticoid receptor (CHEMBL2034)	7.44192	0.00314341	growth suppression
Betamethasone	Beclomethasone	0.976085	1	Androgen Receptor (CHEMBL1871)	7.44192	0.00360363	Decreased carbohydrate tolerance
Betamethasone	Beclomethasone	0.976085	1	Androgen Receptor (CHEMBL1871)	7.44192	0.00360363	Fluid and Electrolyte Disturbances
Betamethasone	Beclomethasone	0.976085	1	Glucocorticoid receptor (CHEMBL2034)	7.30903	0.0312888	Aseptic necrosis
Betamethasone	Beclomethasone	0.976085	0	Thyroid hormone receptor beta-1 (CHEMBL1947)	6.77939	0.0438057	ovarian cancer
Betamethasone	Beclomethasone	0.976085	0	Progesterone receptor (CHEMBL208)	6.01429	0.029503	cyst
Betamethasone	Beclomethasone	0.976085	1	Glucocorticoid receptor (CHEMBL2034)	5.84722	0.00567906	acneiform eruptions
Betamethasone	Beclomethasone	0.976085	1	Glucocorticoid receptor (CHEMBL2034)	5.84722	0.0139813	perioral dermatitis
Betamethasone	Beclomethasone	0.976085	1	Glucocorticoid receptor (CHEMBL2034)	5.53947	0.00338206	miliaria
Betamethasone	Beclomethasone	0.976085	0	P-glycoprotein 1 (CHEMBL4302)	5.53947	0.00981784	buccoglossal syndrome
Betamethasone	Beclomethasone	0.976085	0	Progesterone receptor (CHEMBL208)	5.51873	0.0150362	abscess
Betamethasone	Beclomethasone	0.976085	1	Glucocorticoid receptor (CHEMBL2034)	5.50327	0.00844696	secondary infection
Betamethasone	Beclomethasone	0.976085	1	Glucocorticoid receptor (CHEMBL2034)	5.45741	0.0201534	telangiectasia
Betamethasone	Beclomethasone	0.976085	1	Glucocorticoid receptor (CHEMBL2034)	5.35995	0.000679285	striae
Betamethasone	Beclomethasone	0.976085	1	Glucocorticoid receptor (CHEMBL2034)	5.11632	0.0281508	cushingoid
Betamethasone	Beclomethasone	0.976085	1	Glucocorticoid receptor (CHEMBL2034)	5.0119	0.00692044	subcapsular cataracts
Oxymorphone	Hydromorphone	0.974841	1	Delta opioid receptor (CHEMBL236)	18.0429	0.0440239	excessive sedation
Oxymorphone	Hydromorphone	0.974841	1	Delta opioid receptor (CHEMBL236)	18.0429	0.0440239	gastric stasis
Oxymorphone	Hydromorphone	0.974841	1	Delta opioid receptor (CHEMBL236)	12.5298	0.00691271	Physical dependence
Oxymorphone	Hydromorphone	0.974841	1	Delta opioid receptor (CHEMBL236)	10.9351	0.0405659	granuloma
Oxymorphone	Hydromorphone	0.974841	1	Delta opioid receptor (CHEMBL236)	9.39732	0.0205508	drug withdrawal
Oxymorphone	Hydromorphone	0.974841	1	Delta opioid receptor (CHEMBL236)	8.77083	0.00252376	loss of appetite
Oxymorphone	Hydromorphone	0.974841	1	Delta opioid receptor (CHEMBL236)	7.84472	0.0139466	drug dependence
Oxymorphone	Hydromorphone	0.974841	1	Delta opioid receptor (CHEMBL236)	7.76037	0.00153965	dysphoria
Oxymorphone	Hydromorphone	0.974841	1	Delta opioid receptor (CHEMBL236)	7.51786	0.0164666	hypotensive
Oxymorphone	Hydromorphone	0.974841	1	Delta opioid receptor (CHEMBL236)	7.51786	0.0435695	fecal impaction
Oxymorphone	Hydromorphone	0.974841	1	Delta opioid receptor (CHEMBL236)	7.29004	0.00227476	paralytic ileus
Oxymorphone	Hydromorphone	0.974841	1	Delta opioid receptor (CHEMBL236)	7.25862	0.00694327	shivering
Oxymorphone	Hydromorphone	0.974841	1	Delta opioid receptor (CHEMBL236)	7.01667	0.00829224	withdrawal syndrome
Fluorouracil	Flucytosine	0.974582	0	Peripheral myelin protein 22 (CHEMBL1293298)	10.6921	0.0260189	false positive pregnancy tests
Fluorouracil	Flucytosine	0.974582	0	Hemoglobin beta chain (CHEMBL4331)	10.6808	0.00250611	myelosuppression
Fluorouracil	Flucytosine	0.974582	0	Thrombopoietin (CHEMBL1293256)	9.84795	0.03877	pheochromocytoma
Fluorouracil	Flucytosine	0.974582	0	Glucocorticoid receptor (CHEMBL2034)	9.74537	0.00773767	myocardial rupture
Fluorouracil	Flucytosine	0.974582	0	Peripheral myelin protein 22 (CHEMBL1293298)	9.54649	0.0111001	obstipation
Fluorouracil	Flucytosine	0.974582	0	Peripheral myelin protein 22 (CHEMBL1293298)	9.54649	0.0111001	positive pregnancy tests
Fluorouracil	Flucytosine	0.974582	0	Huntingtin (CHEMBL5514)	9.39732	0.0139043	macular degeneration
Fluorouracil	Flucytosine	0.974582	0	Peripheral myelin protein 22 (CHEMBL1293298)	9.35556	0.000747682	parotid swelling
Fluorouracil	Flucytosine	0.974582	0	Thrombopoietin (CHEMBL1293256)	9.23246	0.0146532	mitral insufficiency
Fluorouracil	Flucytosine	0.974582	0	Peripheral myelin protein 22 (CHEMBL1293298)	8.91005	0.0043097	motor restlessness
Fluorouracil	Flucytosine	0.974582	0	Thrombopoietin (CHEMBL1293256)	8.86316	0.0051887	parotid swelling
Fluorouracil	Flucytosine	0.974582	0	Glucocorticoid receptor (CHEMBL2034)	8.77083	4.44151e-05	Fluid and Electrolyte Disturbances
Fluorouracil	Flucytosine	0.974582	0	Glucocorticoid receptor (CHEMBL2034)	8.35317	0.0171573	hypertrophic cardiomyopathy
Fluorouracil	Flucytosine	0.974582	0	Glucocorticoid receptor (CHEMBL2034)	8.35317	0.0171573	scaly skin
Fluorouracil	Flucytosine	0.974582	0	Glucocorticoid receptor (CHEMBL2034)	8.35317	0.0171573	hypokalemic alkalosis
Fluorouracil	Flucytosine	0.974582	0	Glucocorticoid receptor (CHEMBL2034)	8.35317	0.0171573	sterile abscess
Fluorouracil	Flucytosine	0.974582	0	Glucocorticoid receptor (CHEMBL2034)	8.35317	0.0171573	fat embolism
Fluorouracil	Flucytosine	0.974582	0	Glucocorticoid receptor (CHEMBL2034)	8.35317	0.0171573	muscle mass
Fluorouracil	Flucytosine	0.974582	0	Glucocorticoid receptor (CHEMBL2034)	8.35317	0.0171573	steroid myopathy
Fluorouracil	Flucytosine	0.974582	0	Glucocorticoid receptor (CHEMBL2034)	8.35317	0.0171573	reactions to skin tests
Fluorouracil	Flucytosine	0.974582	0	Peripheral myelin protein 22 (CHEMBL1293298)	8.35317	0.0204284	mitral insufficiency
Fluorouracil	Flucytosine	0.974582	0	Thrombopoietin (CHEMBL1293256)	8.20663	0.0242616	cerebral edema
Fluorouracil	Flucytosine	0.974582	0	Bile acid receptor FXR (CHEMBL2047)	8.20663	0.0242616	ovarian cancer
Fluorouracil	Flucytosine	0.974582	0	Thrombopoietin (CHEMBL1293256)	8.20663	0.0242616	motor restlessness
Fluorouracil	Flucytosine	0.974582	0	Bile acid receptor FXR (CHEMBL2047)	8.05742	0.00867633	oligospermia
Fluorouracil	Flucytosine	0.974582	0	Glucocorticoid receptor (CHEMBL2034)	7.7963	0.000603762	Decreased carbohydrate tolerance
Fluorouracil	Flucytosine	0.974582	0	Glucocorticoid receptor (CHEMBL2034)	7.44192	0.00314341	growth suppression
Fluorouracil	Flucytosine	0.974582	0	Peripheral myelin protein 22 (CHEMBL1293298)	7.42504	0.0329979	cerebral edema
Fluorouracil	Flucytosine	0.974582	0	Glucocorticoid receptor (CHEMBL2034)	7.30903	0.0312888	Aseptic necrosis
Fluorouracil	Flucytosine	0.974582	0	Peripheral myelin protein 22 (CHEMBL1293298)	7.29004	3.21813e-09	paralytic ileus
Fluorouracil	Flucytosine	0.974582	0	Peripheral myelin protein 22 (CHEMBL1293298)	6.68254	0.000879958	abnormal electroencephalogram
Fluorouracil	Flucytosine	0.974582	0	Glucagon-like peptide 1 receptor (CHEMBL1784)	6.47692	0.0184547	false positive pregnancy tests
Flucytosine	Fluorouracil	0.974582	0	Serum albumin (CHEMBL3253)	6.33083	0.0103245	hypertrophic cardiomyopathy
Flucytosine	Fluorouracil	0.974582	0	Serum albumin (CHEMBL3253)	6.33083	0.0103245	mesenteric arterial thrombosis
Fluorouracil	Flucytosine	0.974582	0	Bile acid receptor FXR (CHEMBL2047)	6.33083	0.0275248	mood disturbances
Fluorouracil	Flucytosine	0.974582	0	Thrombopoietin (CHEMBL1293256)	6.26688	6.73946e-06	paralytic ileus
Fluorouracil	Flucytosine	0.974582	0	Ataxin-2 (CHEMBL1795085)	6.23704	0.0210507	false positive pregnancy tests
Flucytosine	Fluorouracil	0.974582	0	Serum albumin (CHEMBL3253)	6.15497	0.0354524	myocardial rupture
Flucytosine	Fluorouracil	0.974582	0	Serum albumin (CHEMBL3253)	6.15497	0.0354524	necrotizing enterocolitis
Flucytosine	Fluorouracil	0.974582	0	Serum albumin (CHEMBL3253)	6.15497	0.0354524	bladder dysfunction
Fluorouracil	Flucytosine	0.974582	0	Glucocorticoid receptor (CHEMBL2034)	5.84722	0.00567906	acneiform eruptions
Fluorouracil	Flucytosine	0.974582	0	Glucocorticoid receptor (CHEMBL2034)	5.84722	0.0139813	perioral dermatitis
Fluorouracil	Flucytosine	0.974582	0	Thrombopoietin (CHEMBL1293256)	5.74464	0.0182417	skin pigmentation
Fluorouracil	Flucytosine	0.974582	0	Thrombopoietin (CHEMBL1293256)	5.74464	0.0182417	abnormal electroencephalogram
Fluorouracil	Flucytosine	0.974582	0	Peripheral myelin protein 22 (CHEMBL1293298)	5.72789	0.00303326	protrusion of the tongue
Fluorouracil	Flucytosine	0.974582	0	Ataxin-2 (CHEMBL1795085)	5.61333	0.000441023	parotid swelling
Fluorouracil	Flucytosine	0.974582	0	Glucagon-like peptide 1 receptor (CHEMBL1784)	5.55165	0.0174126	positive pregnancy tests
Fluorouracil	Flucytosine	0.974582	0	Glucocorticoid receptor (CHEMBL2034)	5.53947	0.00338206	miliaria
Fluorouracil	Flucytosine	0.974582	0	Thrombopoietin (CHEMBL1293256)	5.53947	0.047265	opisthotonos
Fluorouracil	Flucytosine	0.974582	0	Glucocorticoid receptor (CHEMBL2034)	5.50327	0.00844696	secondary infection
Fluorouracil	Flucytosine	0.974582	0	Glucocorticoid receptor (CHEMBL2034)	5.45741	0.0201534	telangiectasia
Fluorouracil	Flucytosine	0.974582	0	Thrombopoietin (CHEMBL1293256)	5.37161	0.0118159	catatonic
Fluorouracil	Flucytosine	0.974582	0	Glucocorticoid receptor (CHEMBL2034)	5.35995	0.000679285	striae
Fluorouracil	Flucytosine	0.974582	0	Ataxin-2 (CHEMBL1795085)	5.34603	0.0203273	positive pregnancy tests
Fluorouracil	Flucytosine	0.974582	0	Ataxin-2 (CHEMBL1795085)	5.34603	0.0203273	peculiar taste
Fluorouracil	Flucytosine	0.974582	0	Peripheral myelin protein 22 (CHEMBL1293298)	5.19753	0.0282076	skin pigmentation
Fluorouracil	Flucytosine	0.974582	0	Glucagon-like peptide 1 receptor (CHEMBL1784)	5.18154	0.0040792	parotid swelling
Flucytosine	Fluorouracil	0.974582	0	Serum albumin (CHEMBL3253)	5.17018	0.0149596	porphyria cutanea tarda
Fluorouracil	Flucytosine	0.974582	0	Glucocorticoid receptor (CHEMBL2034)	5.11632	0.0281508	cushingoid
Fluorouracil	Flucytosine	0.974582	0	Glucagon-like peptide 1 receptor (CHEMBL1784)	5.03761	0.0133758	cerebral edema
Fluorouracil	Flucytosine	0.974582	0	Glucagon-like peptide 1 receptor (CHEMBL1784)	5.03761	0.0133758	Female Sexual Dysfunction
Fluorouracil	Flucytosine	0.974582	0	Glucagon-like peptide 1 receptor (CHEMBL1784)	5.03761	0.0133758	motor restlessness
Fluorouracil	Flucytosine	0.974582	0	Glucocorticoid receptor (CHEMBL2034)	5.0119	0.00692044	subcapsular cataracts
Hydrocodone	Oxycodone	0.973928	1	Delta opioid receptor (CHEMBL236)	18.0429	0.0440239	excessive sedation
Hydrocodone	Oxycodone	0.973928	1	Delta opioid receptor (CHEMBL236)	18.0429	0.0440239	gastric stasis
Hydrocodone	Oxycodone	0.973928	1	Delta opioid receptor (CHEMBL236)	12.5298	0.00691271	Physical dependence
Hydrocodone	Oxycodone	0.973928	1	Kappa opioid receptor (CHEMBL237)	11.3172	0.00986952	Physical dependence
Hydrocodone	Oxycodone	0.973928	1	Delta opioid receptor (CHEMBL236)	10.9351	0.0405659	granuloma
Hydrocodone	Oxycodone	0.973928	1	Mu opioid receptor (CHEMBL233)	10.525	0.000775759	drug withdrawal
Hydrocodone	Oxycodone	0.973928	1	Mu opioid receptor (CHEMBL233)	10.0238	0.0149854	Physical dependence
Hydrocodone	Oxycodone	0.973928	1	Delta opioid receptor (CHEMBL236)	9.39732	0.0205508	drug withdrawal
Hydrocodone	Oxycodone	0.973928	1	Delta opioid receptor (CHEMBL236)	8.77083	0.00252376	loss of appetite
Hydrocodone	Oxycodone	0.973928	1	Kappa opioid receptor (CHEMBL237)	8.76171	4.29659e-05	dysphoria
Hydrocodone	Oxycodone	0.973928	1	Kappa opioid receptor (CHEMBL237)	8.4879	0.028598	drug withdrawal
Hydrocodone	Oxycodone	0.973928	1	Kappa opioid receptor (CHEMBL237)	7.92204	0.00441637	loss of appetite
Hydrocodone	Oxycodone	0.973928	1	Delta opioid receptor (CHEMBL236)	7.84472	0.0139466	drug dependence
Hydrocodone	Oxycodone	0.973928	1	Mu opioid receptor (CHEMBL233)	7.76037	0.000129185	dysphoria
Hydrocodone	Oxycodone	0.973928	1	Delta opioid receptor (CHEMBL236)	7.76037	0.00153965	dysphoria
Hydrocodone	Oxycodone	0.973928	1	Delta opioid receptor (CHEMBL236)	7.51786	0.0164666	hypotensive
Hydrocodone	Oxycodone	0.973928	1	Delta opioid receptor (CHEMBL236)	7.51786	0.0435695	fecal impaction
Hydrocodone	Oxycodone	0.973928	1	Mu opioid receptor (CHEMBL233)	7.32174	0.00650334	drug dependence
Hydrocodone	Oxycodone	0.973928	1	Delta opioid receptor (CHEMBL236)	7.29004	0.00227476	paralytic ileus
Hydrocodone	Oxycodone	0.973928	1	Delta opioid receptor (CHEMBL236)	7.25862	0.00694327	shivering
Hydrocodone	Oxycodone	0.973928	1	Mu opioid receptor (CHEMBL233)	7.21714	0.000757681	withdrawal syndrome
Hydrocodone	Oxycodone	0.973928	1	Mu opioid receptor (CHEMBL233)	7.21714	0.0188736	fecal impaction
Hydrocodone	Oxycodone	0.973928	1	Kappa opioid receptor (CHEMBL237)	7.08555	0.0208906	drug dependence
Hydrocodone	Oxycodone	0.973928	1	Mu opioid receptor (CHEMBL233)	7.01667	0.00812442	loss of appetite
Hydrocodone	Oxycodone	0.973928	1	Delta opioid receptor (CHEMBL236)	7.01667	0.00829224	withdrawal syndrome
Hydrocodone	Oxycodone	0.973928	1	Kappa opioid receptor (CHEMBL237)	6.79032	0.0249585	hypotensive
Hydrocodone	Oxycodone	0.973928	1	Mu opioid receptor (CHEMBL233)	6.63645	0.00403129	shivering
Hydrocodone	Oxycodone	0.973928	1	Kappa opioid receptor (CHEMBL237)	6.58456	0.00426949	paralytic ileus
Hydrocodone	Oxycodone	0.973928	1	Kappa opioid receptor (CHEMBL237)	6.33763	0.0136688	withdrawal syndrome
Hydrocodone	Oxycodone	0.973928	1	Mu opioid receptor (CHEMBL233)	6.01429	0.0391249	hypotensive
Hydrocodone	Oxycodone	0.973928	1	Mu opioid receptor (CHEMBL233)	6.01429	0.0391249	impaction
Hydrocodone	Oxycodone	0.973928	1	Kappa opioid receptor (CHEMBL237)	5.76149	0.0210451	miosis
Hydrocodone	Oxycodone	0.973928	1	Kappa opioid receptor (CHEMBL237)	5.57155	0.0109322	respiratory arrest
Hydrocodone	Oxycodone	0.973928	1	Mu opioid receptor (CHEMBL233)	5.10303	0.0356692	miosis
Hydrocodone	Oxycodone	0.973928	1	Mu opioid receptor (CHEMBL233)	5.10303	0.0356692	paralytic ileus
Morphine	Hydromorphone	0.972725	0	UDP-glucuronosyltransferase 2A1 (CHEMBL1743321)	56.1333	0.00383604	epidermal necrosis
Hydromorphone	Morphine	0.972725	1	UDP-glucuronosyltransferase 2B7 (CHEMBL4370)	23.3889	0.0284054	necrotizing enterocolitis
Morphine	Hydromorphone	0.972725	1	UDP-glucuronosyltransferase 2B7 (CHEMBL4370)	23.3889	0.0284054	necrotizing enterocolitis
Hydromorphone	Morphine	0.972725	1	UDP-glucuronosyltransferase 2B7 (CHEMBL4370)	23.3889	0.0284054	papillary necrosis
Morphine	Hydromorphone	0.972725	1	UDP-glucuronosyltransferase 2B7 (CHEMBL4370)	23.3889	0.0284054	papillary necrosis
Hydromorphone	Morphine	0.972725	1	Delta opioid receptor (CHEMBL236)	18.0429	0.0440239	excessive sedation
Morphine	Hydromorphone	0.972725	0	UDP-glucuronosyltransferase 2A1 (CHEMBL1743321)	18.0429	0.0440239	CNS depression
Hydromorphone	Morphine	0.972725	1	Delta opioid receptor (CHEMBL236)	18.0429	0.0440239	gastric stasis
Morphine	Hydromorphone	0.972725	0	Opioid receptors; mu & delta (CHEMBL2095149)	17.4207	0.0473615	shivering
Hydromorphone	Morphine	0.972725	1	UDP-glucuronosyltransferase 2B7 (CHEMBL4370)	15.5926	0.000522092	ulcerative colitis
Morphine	Hydromorphone	0.972725	1	UDP-glucuronosyltransferase 2B7 (CHEMBL4370)	15.5926	0.000522092	ulcerative colitis
Morphine	Hydromorphone	0.972725	0	UDP-glucuronosyltransferase 2A1 (CHEMBL1743321)	14.9689	0.0104	menstrual irregularities
Hydromorphone	Morphine	0.972725	1	UDP-glucuronosyltransferase 2B7 (CHEMBL4370)	13.7582	0.00527921	aseptic meningitis
Morphine	Hydromorphone	0.972725	1	UDP-glucuronosyltransferase 2B7 (CHEMBL4370)	13.7582	0.00527921	aseptic meningitis
Hydromorphone	Morphine	0.972725	1	Delta opioid receptor (CHEMBL236)	12.5298	0.00691271	Physical dependence
Hydromorphone	Morphine	0.972725	1	UDP-glucuronosyltransferase 1A4 (CHEMBL3619)	12.3824	0.00171307	aseptic meningitis
Morphine	Hydromorphone	0.972725	1	UDP-glucuronosyltransferase 1A4 (CHEMBL3619)	12.3824	0.00171307	aseptic meningitis
Hydromorphone	Morphine	0.972725	1	UDP-glucuronosyltransferase 1-8 (CHEMBL1743318)	11.6138	0.0337608	shivering
Morphine	Hydromorphone	0.972725	1	UDP-glucuronosyltransferase 1-8 (CHEMBL1743318)	11.6138	0.0337608	shivering
Hydromorphone	Morphine	0.972725	1	Kappa opioid receptor (CHEMBL237)	11.3172	0.00986952	Physical dependence
Morphine	Hydromorphone	0.972725	1	Kappa opioid receptor (CHEMBL237)	11.3172	0.00986952	Physical dependence
Hydromorphone	Morphine	0.972725	1	UDP-glucuronosyltransferase 1-8 (CHEMBL1743318)	11.2267	0.0368875	withdrawal syndrome
Morphine	Hydromorphone	0.972725	1	UDP-glucuronosyltransferase 1-8 (CHEMBL1743318)	11.2267	0.0368875	withdrawal syndrome
Hydromorphone	Morphine	0.972725	1	Delta opioid receptor (CHEMBL236)	10.9351	0.0405659	granuloma
Morphine	Hydromorphone	0.972725	0	UDP-glucuronosyltransferase 2A1 (CHEMBL1743321)	10.8645	0.0248582	abdominal cramps
Hydromorphone	Morphine	0.972725	1	Mu opioid receptor (CHEMBL233)	10.525	0.000775759	drug withdrawal
Morphine	Hydromorphone	0.972725	1	Mu opioid receptor (CHEMBL233)	10.525	0.000775759	drug withdrawal
Hydromorphone	Morphine	0.972725	1	UDP-glucuronosyltransferase 2B7 (CHEMBL4370)	10.1691	0.016025	bleeding time increased
Morphine	Hydromorphone	0.972725	1	UDP-glucuronosyltransferase 2B7 (CHEMBL4370)	10.1691	0.016025	bleeding time increased
Morphine	Hydromorphone	0.972725	0	Sodium channel alpha subunits; brain (Types I, II, III) (CHEMBL2096682)	10.165	0.00128676	peculiar taste
Hydromorphone	Morphine	0.972725	1	Mu opioid receptor (CHEMBL233)	10.0238	0.0149854	Physical dependence
Morphine	Hydromorphone	0.972725	1	Mu opioid receptor (CHEMBL233)	10.0238	0.0149854	Physical dependence
Hydromorphone	Morphine	0.972725	1	UDP-glucuronosyltransferase 1A4 (CHEMBL3619)	9.74537	0.0184005	ulcerative colitis
Morphine	Hydromorphone	0.972725	1	UDP-glucuronosyltransferase 1A4 (CHEMBL3619)	9.74537	0.0184005	ulcerative colitis
Hydromorphone	Morphine	0.972725	1	UDP-glucuronosyltransferase 1A4 (CHEMBL3619)	9.56818	8.58198e-05	paralytic ileus
Morphine	Hydromorphone	0.972725	1	UDP-glucuronosyltransferase 1A4 (CHEMBL3619)	9.56818	8.58198e-05	paralytic ileus
Hydromorphone	Morphine	0.972725	1	Delta opioid receptor (CHEMBL236)	9.39732	0.0205508	drug withdrawal
Hydromorphone	Morphine	0.972725	1	UDP-glucuronosyltransferase 1-8 (CHEMBL1743318)	9.35556	0.0170215	sneezing
Morphine	Hydromorphone	0.972725	1	UDP-glucuronosyltransferase 1-8 (CHEMBL1743318)	9.35556	0.0170215	sneezing
Hydromorphone	Morphine	0.972725	1	Delta opioid receptor (CHEMBL236)	8.77083	0.00252376	loss of appetite
Hydromorphone	Morphine	0.972725	1	Kappa opioid receptor (CHEMBL237)	8.76171	4.29659e-05	dysphoria
Morphine	Hydromorphone	0.972725	1	Kappa opioid receptor (CHEMBL237)	8.76171	4.29659e-05	dysphoria
Morphine	Hydromorphone	0.972725	0	UDP-glucuronosyltransferase 2A1 (CHEMBL1743321)	8.52658	0.0461259	amenorrhea
Hydromorphone	Morphine	0.972725	1	Kappa opioid receptor (CHEMBL237)	8.4879	0.028598	drug withdrawal
Morphine	Hydromorphone	0.972725	1	Kappa opioid receptor (CHEMBL237)	8.4879	0.028598	drug withdrawal
Hydromorphone	Morphine	0.972725	1	UDP-glucuronosyltransferase 1A4 (CHEMBL3619)	8.35317	0.0312735	protrusion of the tongue
Morphine	Hydromorphone	0.972725	1	UDP-glucuronosyltransferase 1A4 (CHEMBL3619)	8.35317	0.0312735	protrusion of the tongue
Morphine	Hydromorphone	0.972725	0	Sodium channel alpha subunits; brain (Types I, II, III) (CHEMBL2096682)	8.30141	0.0014232	parotid swelling
Hydromorphone	Morphine	0.972725	1	UDP-glucuronosyltransferase 2B7 (CHEMBL4370)	8.06513	0.0342893	enterocolitis
Morphine	Hydromorphone	0.972725	1	UDP-glucuronosyltransferase 2B7 (CHEMBL4370)	8.06513	0.0342893	enterocolitis
Hydromorphone	Morphine	0.972725	1	Kappa opioid receptor (CHEMBL237)	7.92204	0.00441637	loss of appetite
Morphine	Hydromorphone	0.972725	1	Kappa opioid receptor (CHEMBL237)	7.92204	0.00441637	loss of appetite
Hydromorphone	Morphine	0.972725	1	Delta opioid receptor (CHEMBL236)	7.84472	0.0139466	drug dependence
Hydromorphone	Morphine	0.972725	1	Mu opioid receptor (CHEMBL233)	7.76037	0.000129185	dysphoria
Morphine	Hydromorphone	0.972725	1	Mu opioid receptor (CHEMBL233)	7.76037	0.000129185	dysphoria
Hydromorphone	Morphine	0.972725	1	Delta opioid receptor (CHEMBL236)	7.76037	0.00153965	dysphoria
Hydromorphone	Morphine	0.972725	1	UDP-glucuronosyltransferase 1A4 (CHEMBL3619)	7.62681	0.0415956	bleeding time increased
Morphine	Hydromorphone	0.972725	1	UDP-glucuronosyltransferase 1A4 (CHEMBL3619)	7.62681	0.0415956	bleeding time increased
Hydromorphone	Morphine	0.972725	1	Delta opioid receptor (CHEMBL236)	7.51786	0.0164666	hypotensive
Hydromorphone	Morphine	0.972725	1	Delta opioid receptor (CHEMBL236)	7.51786	0.0435695	fecal impaction
Hydromorphone	Morphine	0.972725	1	Mu opioid receptor (CHEMBL233)	7.32174	0.00650334	drug dependence
Morphine	Hydromorphone	0.972725	1	Mu opioid receptor (CHEMBL233)	7.32174	0.00650334	drug dependence
Hydromorphone	Morphine	0.972725	1	Delta opioid receptor (CHEMBL236)	7.29004	0.00227476	paralytic ileus
Hydromorphone	Morphine	0.972725	1	Delta opioid receptor (CHEMBL236)	7.25862	0.00694327	shivering
Hydromorphone	Morphine	0.972725	1	Mu opioid receptor (CHEMBL233)	7.21714	0.000757681	withdrawal syndrome
Morphine	Hydromorphone	0.972725	1	Mu opioid receptor (CHEMBL233)	7.21714	0.000757681	withdrawal syndrome
Hydromorphone	Morphine	0.972725	1	Mu opioid receptor (CHEMBL233)	7.21714	0.0188736	fecal impaction
Morphine	Hydromorphone	0.972725	1	Mu opioid receptor (CHEMBL233)	7.21714	0.0188736	fecal impaction
Hydromorphone	Morphine	0.972725	1	Kappa opioid receptor (CHEMBL237)	7.08555	0.0208906	drug dependence
Morphine	Hydromorphone	0.972725	1	Kappa opioid receptor (CHEMBL237)	7.08555	0.0208906	drug dependence
Hydromorphone	Morphine	0.972725	1	Mu opioid receptor (CHEMBL233)	7.01667	0.00812442	loss of appetite
Morphine	Hydromorphone	0.972725	1	Mu opioid receptor (CHEMBL233)	7.01667	0.00812442	loss of appetite
Hydromorphone	Morphine	0.972725	1	Delta opioid receptor (CHEMBL236)	7.01667	0.00829224	withdrawal syndrome
Morphine	Hydromorphone	0.972725	0	Sodium channel alpha subunits; brain (Types I, II, III) (CHEMBL2096682)	6.91784	0.00524298	low cardiac output
Hydromorphone	Morphine	0.972725	1	Kappa opioid receptor (CHEMBL237)	6.79032	0.0249585	hypotensive
Morphine	Hydromorphone	0.972725	1	Kappa opioid receptor (CHEMBL237)	6.79032	0.0249585	hypotensive
Hydromorphone	Morphine	0.972725	1	Mu opioid receptor (CHEMBL233)	6.63645	0.00403129	shivering
Morphine	Hydromorphone	0.972725	1	Mu opioid receptor (CHEMBL233)	6.63645	0.00403129	shivering
Hydromorphone	Morphine	0.972725	1	Kappa opioid receptor (CHEMBL237)	6.58456	0.00426949	paralytic ileus
Morphine	Hydromorphone	0.972725	1	Kappa opioid receptor (CHEMBL237)	6.58456	0.00426949	paralytic ileus
Hydromorphone	Morphine	0.972725	1	UDP-glucuronosyltransferase 1-8 (CHEMBL1743318)	6.47692	0.00520549	abnormal dreams
Morphine	Hydromorphone	0.972725	1	UDP-glucuronosyltransferase 1-8 (CHEMBL1743318)	6.47692	0.00520549	abnormal dreams
Morphine	Hydromorphone	0.972725	0	Sodium channel alpha subunits; brain (Types I, II, III) (CHEMBL2096682)	6.46863	0.0207082	testicular swelling
Hydromorphone	Morphine	0.972725	1	Kappa opioid receptor (CHEMBL237)	6.33763	0.0136688	withdrawal syndrome
Morphine	Hydromorphone	0.972725	1	Kappa opioid receptor (CHEMBL237)	6.33763	0.0136688	withdrawal syndrome
Hydromorphone	Morphine	0.972725	1	UDP-glucuronosyltransferase 1A4 (CHEMBL3619)	6.23704	0.00546961	menstrual irregularities
Morphine	Hydromorphone	0.972725	1	UDP-glucuronosyltransferase 1A4 (CHEMBL3619)	6.23704	0.00546961	menstrual irregularities
Morphine	Hydromorphone	0.972725	0	UDP-glucuronosyltransferase 2A1 (CHEMBL1743321)	6.05755	0.023211	vasodilation
Hydromorphone	Morphine	0.972725	1	Mu opioid receptor (CHEMBL233)	6.01429	0.0391249	hypotensive
Morphine	Hydromorphone	0.972725	1	Mu opioid receptor (CHEMBL233)	6.01429	0.0391249	hypotensive
Hydromorphone	Morphine	0.972725	1	Mu opioid receptor (CHEMBL233)	6.01429	0.0391249	impaction
Morphine	Hydromorphone	0.972725	1	Mu opioid receptor (CHEMBL233)	6.01429	0.0391249	impaction
Hydromorphone	Morphine	0.972725	1	UDP-glucuronosyltransferase 2B7 (CHEMBL4370)	5.97163	0.037432	fluid retention
Morphine	Hydromorphone	0.972725	1	UDP-glucuronosyltransferase 2B7 (CHEMBL4370)	5.97163	0.037432	fluid retention
Morphine	Hydromorphone	0.972725	0	Sodium channel alpha subunits; brain (Types I, II, III) (CHEMBL2096682)	5.92958	8.84395e-10	extrapyramidal symptoms
Morphine	Hydromorphone	0.972725	0	Sodium channel alpha subunits; brain (Types I, II, III) (CHEMBL2096682)	5.92958	0.0132284	addiction
Morphine	Hydromorphone	0.972725	0	Sodium channel alpha subunits; brain (Types I, II, III) (CHEMBL2096682)	5.92958	0.0132284	breast engorgement
Morphine	Hydromorphone	0.972725	0	UDP-glucuronosyltransferase 2A1 (CHEMBL1743321)	5.76712	0.02778	emotional lability
Hydromorphone	Morphine	0.972725	1	Kappa opioid receptor (CHEMBL237)	5.76149	0.0210451	miosis
Morphine	Hydromorphone	0.972725	1	Kappa opioid receptor (CHEMBL237)	5.76149	0.0210451	miosis
Hydromorphone	Morphine	0.972725	1	UDP-glucuronosyltransferase 1A4 (CHEMBL3619)	5.58144	0.0233523	extrapyramidal symptoms
Morphine	Hydromorphone	0.972725	1	UDP-glucuronosyltransferase 1A4 (CHEMBL3619)	5.58144	0.0233523	extrapyramidal symptoms
Hydromorphone	Morphine	0.972725	1	Kappa opioid receptor (CHEMBL237)	5.57155	0.0109322	respiratory arrest
Morphine	Hydromorphone	0.972725	1	Kappa opioid receptor (CHEMBL237)	5.57155	0.0109322	respiratory arrest
Morphine	Hydromorphone	0.972725	0	P-glycoprotein 1 (CHEMBL4302)	5.53947	0.00981784	buccoglossal syndrome
Morphine	Hydromorphone	0.972725	0	Sodium channel alpha subunits; brain (Types I, II, III) (CHEMBL2096682)	5.39052	1.30189e-05	paralytic ileus
Hydromorphone	Morphine	0.972725	1	UDP-glucuronosyltransferase 1-8 (CHEMBL1743318)	5.31789	0.0387013	thinking abnormal
Morphine	Hydromorphone	0.972725	1	UDP-glucuronosyltransferase 1-8 (CHEMBL1743318)	5.31789	0.0387013	thinking abnormal
Hydromorphone	Morphine	0.972725	1	UDP-glucuronosyltransferase 1A4 (CHEMBL3619)	5.22518	0.0310988	fluid retention
Morphine	Hydromorphone	0.972725	1	UDP-glucuronosyltransferase 1A4 (CHEMBL3619)	5.22518	0.0310988	fluid retention
Hydromorphone	Morphine	0.972725	1	Mu opioid receptor (CHEMBL233)	5.10303	0.0356692	miosis
Morphine	Hydromorphone	0.972725	1	Mu opioid receptor (CHEMBL233)	5.10303	0.0356692	miosis
Hydromorphone	Morphine	0.972725	1	Mu opioid receptor (CHEMBL233)	5.10303	0.0356692	paralytic ileus
Morphine	Hydromorphone	0.972725	1	Mu opioid receptor (CHEMBL233)	5.10303	0.0356692	paralytic ileus
Morphine	Hydromorphone	0.972725	0	Sodium channel alpha subunits; brain (Types I, II, III) (CHEMBL2096682)	5.03116	8.50215e-05	excitement
Hydromorphone	Morphine	0.972725	1	UDP-glucuronosyltransferase 1A4 (CHEMBL3619)	5.0119	0.0368711	reflexes increased
Morphine	Hydromorphone	0.972725	1	UDP-glucuronosyltransferase 1A4 (CHEMBL3619)	5.0119	0.0368711	reflexes increased
Norgestrel	Levonorgestrel	0.971969	0	Serotonin transporter (CHEMBL228)	11.1033	0.000839292	orgasmic dysfunction
Norgestrel	Levonorgestrel	0.971969	0	Serotonin transporter (CHEMBL228)	11.1033	0.000839292	peculiar taste
Norgestrel	Levonorgestrel	0.971969	0	Serotonin transporter (CHEMBL228)	10.7949	0.00539182	buccoglossal syndrome
Norgestrel	Levonorgestrel	0.971969	0	Serotonin transporter (CHEMBL228)	10.0752	0.000365683	Female Sexual Dysfunction
Norgestrel	Levonorgestrel	0.971969	0	Glucocorticoid receptor (CHEMBL2034)	9.74537	0.00773767	myocardial rupture
Norgestrel	Levonorgestrel	0.971969	0	Serotonin transporter (CHEMBL228)	9.25275	0.0123834	blood cholesterol increased
Norgestrel	Levonorgestrel	0.971969	0	Serotonin transporter (CHEMBL228)	9.14389	3.80143e-07	hypomania
Norgestrel	Levonorgestrel	0.971969	0	Serotonin transporter (CHEMBL228)	8.96805	5.06567e-05	ejaculation failure
Norgestrel	Levonorgestrel	0.971969	0	Glucocorticoid receptor (CHEMBL2034)	8.77083	4.44151e-05	Fluid and Electrolyte Disturbances
Norgestrel	Levonorgestrel	0.971969	0	Glucocorticoid receptor (CHEMBL2034)	8.35317	0.0171573	hypertrophic cardiomyopathy
Norgestrel	Levonorgestrel	0.971969	0	Glucocorticoid receptor (CHEMBL2034)	8.35317	0.0171573	scaly skin
Norgestrel	Levonorgestrel	0.971969	0	Glucocorticoid receptor (CHEMBL2034)	8.35317	0.0171573	hypokalemic alkalosis
Norgestrel	Levonorgestrel	0.971969	0	Glucocorticoid receptor (CHEMBL2034)	8.35317	0.0171573	sterile abscess
Norgestrel	Levonorgestrel	0.971969	0	Glucocorticoid receptor (CHEMBL2034)	8.35317	0.0171573	fat embolism
Norgestrel	Levonorgestrel	0.971969	0	Glucocorticoid receptor (CHEMBL2034)	8.35317	0.0171573	muscle mass
Norgestrel	Levonorgestrel	0.971969	0	Glucocorticoid receptor (CHEMBL2034)	8.35317	0.0171573	steroid myopathy
Norgestrel	Levonorgestrel	0.971969	0	Glucocorticoid receptor (CHEMBL2034)	8.35317	0.0171573	reactions to skin tests
Norgestrel	Levonorgestrel	0.971969	0	Serotonin transporter (CHEMBL228)	8.24336	0.00183615	prolactin increased
Norgestrel	Levonorgestrel	0.971969	0	Serotonin transporter (CHEMBL228)	8.24336	0.00183615	testicular swelling
Norgestrel	Levonorgestrel	0.971969	0	Glucocorticoid receptor (CHEMBL2034)	7.7963	0.000603762	Decreased carbohydrate tolerance
Norgestrel	Levonorgestrel	0.971969	0	Serotonin transporter (CHEMBL228)	7.77231	0.00901129	parotid swelling
Norgestrel	Levonorgestrel	0.971969	0	Serotonin transporter (CHEMBL228)	7.55641	0.00338619	delayed ejaculation
Norgestrel	Levonorgestrel	0.971969	0	Serotonin transporter (CHEMBL228)	7.55641	0.00338619	ejaculation disorder
Norgestrel	Levonorgestrel	0.971969	0	Glucocorticoid receptor (CHEMBL2034)	7.44192	0.00314341	growth suppression
Norgestrel	Levonorgestrel	0.971969	0	Serotonin transporter (CHEMBL228)	7.4022	6.89355e-06	protrusion of the tongue
Norgestrel	Levonorgestrel	0.971969	0	Glucocorticoid receptor (CHEMBL2034)	7.30903	0.0312888	Aseptic necrosis
Norgestrel	Levonorgestrel	0.971969	0	Serotonin transporter (CHEMBL228)	7.19658	0.000133803	anorgasmia
Norgestrel	Levonorgestrel	0.971969	0	Serotonin transporter (CHEMBL228)	7.19658	0.0363027	sluggishness
Norgestrel	Levonorgestrel	0.971969	0	Serotonin transporter (CHEMBL228)	7.19658	0.0363027	tics
Norgestrel	Levonorgestrel	0.971969	0	Serotonin transporter (CHEMBL228)	6.90872	0.00198554	hyperprolactinemia
Norgestrel	Levonorgestrel	0.971969	0	Serotonin transporter (CHEMBL228)	6.47692	1.41771e-10	extrapyramidal symptoms
Norgestrel	Levonorgestrel	0.971969	0	Serotonin transporter (CHEMBL228)	6.47692	1.02277e-06	tardive dyskinesia
Norgestrel	Levonorgestrel	0.971969	0	Serotonin transporter (CHEMBL228)	6.47692	0.000122372	torticollis
Norgestrel	Levonorgestrel	0.971969	0	Serotonin transporter (CHEMBL228)	6.47692	0.008686	bruxism
Norgestrel	Levonorgestrel	0.971969	0	Serotonin transporter (CHEMBL228)	6.47692	0.008686	breast engorgement
Norgestrel	Levonorgestrel	0.971969	0	Serotonin transporter (CHEMBL228)	6.47692	0.0222735	prostatitis
Norgestrel	Levonorgestrel	0.971969	0	Serotonin transporter (CHEMBL228)	6.47692	0.0222735	vaginal dryness
Norgestrel	Levonorgestrel	0.971969	0	Serotonin transporter (CHEMBL228)	6.31895	3.49631e-09	neuroleptic malignant
Norgestrel	Levonorgestrel	0.971969	0	Serotonin transporter (CHEMBL228)	6.15308	1.97469e-08	malignant syndrome
Norgestrel	Levonorgestrel	0.971969	0	Serotonin transporter (CHEMBL228)	6.13603	0.00172363	akinesia
Norgestrel	Levonorgestrel	0.971969	0	Serotonin transporter (CHEMBL228)	6.04513	0.0128898	cogwheel rigidity
Norgestrel	Levonorgestrel	0.971969	0	Serotonin transporter (CHEMBL228)	5.93718	1.0097e-09	galactorrhea
Norgestrel	Levonorgestrel	0.971969	0	Serotonin transporter (CHEMBL228)	5.88811	0.000870399	catatonic
Norgestrel	Levonorgestrel	0.971969	0	Glucocorticoid receptor (CHEMBL2034)	5.84722	0.00567906	acneiform eruptions
Norgestrel	Levonorgestrel	0.971969	0	Glucocorticoid receptor (CHEMBL2034)	5.84722	0.0139813	perioral dermatitis
Norgestrel	Levonorgestrel	0.971969	0	Serotonin transporter (CHEMBL228)	5.79514	5.69993e-07	priapism
Norgestrel	Levonorgestrel	0.971969	0	Serotonin transporter (CHEMBL228)	5.75726	0.00696286	ovarian cyst
Norgestrel	Levonorgestrel	0.971969	0	Serotonin transporter (CHEMBL228)	5.55165	0.000216193	oculogyric crisis
Norgestrel	Levonorgestrel	0.971969	0	Serotonin transporter (CHEMBL228)	5.55165	0.0436752	completed suicide
Norgestrel	Levonorgestrel	0.971969	0	Glucocorticoid receptor (CHEMBL2034)	5.53947	0.00338206	miliaria
Norgestrel	Levonorgestrel	0.971969	0	Glucocorticoid receptor (CHEMBL2034)	5.50327	0.00844696	secondary infection
Norgestrel	Levonorgestrel	0.971969	0	Serotonin transporter (CHEMBL228)	5.49557	3.12126e-05	paralytic ileus
Norgestrel	Levonorgestrel	0.971969	0	Glucocorticoid receptor (CHEMBL2034)	5.45741	0.0201534	telangiectasia
Norgestrel	Levonorgestrel	0.971969	0	Serotonin transporter (CHEMBL228)	5.45425	0.00978566	choreoathetosis
Norgestrel	Levonorgestrel	0.971969	0	Glucocorticoid receptor (CHEMBL2034)	5.35995	0.000679285	striae
Norgestrel	Levonorgestrel	0.971969	0	Serotonin transporter (CHEMBL228)	5.3505	2.51685e-07	breast enlargement
Norgestrel	Levonorgestrel	0.971969	0	Serotonin transporter (CHEMBL228)	5.3144	6.41636e-06	sudden death
Norgestrel	Levonorgestrel	0.971969	0	Glucocorticoid receptor (CHEMBL2034)	5.11632	0.0281508	cushingoid
Norgestrel	Levonorgestrel	0.971969	0	Serotonin transporter (CHEMBL228)	5.03761	0.0320546	trismus
Norgestrel	Levonorgestrel	0.971969	0	Glucocorticoid receptor (CHEMBL2034)	5.0119	0.00692044	subcapsular cataracts
Pyridoxal	Pyridoxine	0.970517	0	Menin/Histone-lysine N-methyltransferase MLL (CHEMBL2093861)	5.22981	0.0372966	false positive pregnancy tests
Flunisolide	Desonide	0.970134	0	Glucocorticoid receptor (CHEMBL2034)	9.74537	0.00773767	myocardial rupture
Flunisolide	Desonide	0.970134	0	Glucocorticoid receptor (CHEMBL2034)	8.77083	4.44151e-05	Fluid and Electrolyte Disturbances
Flunisolide	Desonide	0.970134	0	Glucocorticoid receptor (CHEMBL2034)	8.35317	0.0171573	hypertrophic cardiomyopathy
Flunisolide	Desonide	0.970134	0	Glucocorticoid receptor (CHEMBL2034)	8.35317	0.0171573	scaly skin
Flunisolide	Desonide	0.970134	0	Glucocorticoid receptor (CHEMBL2034)	8.35317	0.0171573	hypokalemic alkalosis
Flunisolide	Desonide	0.970134	0	Glucocorticoid receptor (CHEMBL2034)	8.35317	0.0171573	sterile abscess
Flunisolide	Desonide	0.970134	0	Glucocorticoid receptor (CHEMBL2034)	8.35317	0.0171573	fat embolism
Flunisolide	Desonide	0.970134	0	Glucocorticoid receptor (CHEMBL2034)	8.35317	0.0171573	muscle mass
Flunisolide	Desonide	0.970134	0	Glucocorticoid receptor (CHEMBL2034)	8.35317	0.0171573	steroid myopathy
Flunisolide	Desonide	0.970134	0	Glucocorticoid receptor (CHEMBL2034)	8.35317	0.0171573	reactions to skin tests
Flunisolide	Desonide	0.970134	0	Glucocorticoid receptor (CHEMBL2034)	7.7963	0.000603762	Decreased carbohydrate tolerance
Flunisolide	Desonide	0.970134	0	Glucocorticoid receptor (CHEMBL2034)	7.44192	0.00314341	growth suppression
Flunisolide	Desonide	0.970134	0	Glucocorticoid receptor (CHEMBL2034)	7.30903	0.0312888	Aseptic necrosis
Flunisolide	Desonide	0.970134	0	Glucocorticoid receptor (CHEMBL2034)	5.84722	0.00567906	acneiform eruptions
Flunisolide	Desonide	0.970134	0	Glucocorticoid receptor (CHEMBL2034)	5.84722	0.0139813	perioral dermatitis
Flunisolide	Desonide	0.970134	0	Glucocorticoid receptor (CHEMBL2034)	5.53947	0.00338206	miliaria
Flunisolide	Desonide	0.970134	0	Glucocorticoid receptor (CHEMBL2034)	5.50327	0.00844696	secondary infection
Flunisolide	Desonide	0.970134	0	Glucocorticoid receptor (CHEMBL2034)	5.45741	0.0201534	telangiectasia
Flunisolide	Desonide	0.970134	0	Glucocorticoid receptor (CHEMBL2034)	5.35995	0.000679285	striae
Flunisolide	Desonide	0.970134	0	Glucocorticoid receptor (CHEMBL2034)	5.11632	0.0281508	cushingoid
Flunisolide	Desonide	0.970134	0	Glucocorticoid receptor (CHEMBL2034)	5.0119	0.00692044	subcapsular cataracts
Flurandrenolide	Flunisolide	0.968867	1	Glucocorticoid receptor (CHEMBL2034)	9.74537	0.00773767	myocardial rupture
Flunisolide	Flurandrenolide	0.968867	1	Glucocorticoid receptor (CHEMBL2034)	9.74537	0.00773767	myocardial rupture
Flurandrenolide	Flunisolide	0.968867	0	Neuropeptide S receptor (CHEMBL5162)	9.46067	0.00496693	false positive pregnancy tests
Flurandrenolide	Flunisolide	0.968867	1	Glucocorticoid receptor (CHEMBL2034)	8.77083	4.44151e-05	Fluid and Electrolyte Disturbances
Flunisolide	Flurandrenolide	0.968867	1	Glucocorticoid receptor (CHEMBL2034)	8.77083	4.44151e-05	Fluid and Electrolyte Disturbances
Flurandrenolide	Flunisolide	0.968867	1	Glucocorticoid receptor (CHEMBL2034)	8.35317	0.0171573	hypertrophic cardiomyopathy
Flunisolide	Flurandrenolide	0.968867	1	Glucocorticoid receptor (CHEMBL2034)	8.35317	0.0171573	hypertrophic cardiomyopathy
Flurandrenolide	Flunisolide	0.968867	1	Glucocorticoid receptor (CHEMBL2034)	8.35317	0.0171573	scaly skin
Flunisolide	Flurandrenolide	0.968867	1	Glucocorticoid receptor (CHEMBL2034)	8.35317	0.0171573	scaly skin
Flurandrenolide	Flunisolide	0.968867	1	Glucocorticoid receptor (CHEMBL2034)	8.35317	0.0171573	hypokalemic alkalosis
Flunisolide	Flurandrenolide	0.968867	1	Glucocorticoid receptor (CHEMBL2034)	8.35317	0.0171573	hypokalemic alkalosis
Flurandrenolide	Flunisolide	0.968867	1	Glucocorticoid receptor (CHEMBL2034)	8.35317	0.0171573	sterile abscess
Flunisolide	Flurandrenolide	0.968867	1	Glucocorticoid receptor (CHEMBL2034)	8.35317	0.0171573	sterile abscess
Flurandrenolide	Flunisolide	0.968867	1	Glucocorticoid receptor (CHEMBL2034)	8.35317	0.0171573	fat embolism
Flunisolide	Flurandrenolide	0.968867	1	Glucocorticoid receptor (CHEMBL2034)	8.35317	0.0171573	fat embolism
Flurandrenolide	Flunisolide	0.968867	1	Glucocorticoid receptor (CHEMBL2034)	8.35317	0.0171573	muscle mass
Flunisolide	Flurandrenolide	0.968867	1	Glucocorticoid receptor (CHEMBL2034)	8.35317	0.0171573	muscle mass
Flurandrenolide	Flunisolide	0.968867	1	Glucocorticoid receptor (CHEMBL2034)	8.35317	0.0171573	steroid myopathy
Flunisolide	Flurandrenolide	0.968867	1	Glucocorticoid receptor (CHEMBL2034)	8.35317	0.0171573	steroid myopathy
Flurandrenolide	Flunisolide	0.968867	1	Glucocorticoid receptor (CHEMBL2034)	8.35317	0.0171573	reactions to skin tests
Flunisolide	Flurandrenolide	0.968867	1	Glucocorticoid receptor (CHEMBL2034)	8.35317	0.0171573	reactions to skin tests
Flurandrenolide	Flunisolide	0.968867	0	Neuropeptide S receptor (CHEMBL5162)	8.10915	0.0035791	obstipation
Flurandrenolide	Flunisolide	0.968867	0	Neuropeptide S receptor (CHEMBL5162)	8.10915	0.0035791	positive pregnancy tests
Flurandrenolide	Flunisolide	0.968867	0	Neuropeptide S receptor (CHEMBL5162)	7.8839	0.0160484	pseudoparkinsonism
Flurandrenolide	Flunisolide	0.968867	1	Glucocorticoid receptor (CHEMBL2034)	7.7963	0.000603762	Decreased carbohydrate tolerance
Flunisolide	Flurandrenolide	0.968867	1	Glucocorticoid receptor (CHEMBL2034)	7.7963	0.000603762	Decreased carbohydrate tolerance
Flurandrenolide	Flunisolide	0.968867	1	Glucocorticoid receptor (CHEMBL2034)	7.44192	0.00314341	growth suppression
Flunisolide	Flurandrenolide	0.968867	1	Glucocorticoid receptor (CHEMBL2034)	7.44192	0.00314341	growth suppression
Flurandrenolide	Flunisolide	0.968867	0	Neuropeptide S receptor (CHEMBL5162)	7.3583	0.00201318	cerebral edema
Flurandrenolide	Flunisolide	0.968867	1	Glucocorticoid receptor (CHEMBL2034)	7.30903	0.0312888	Aseptic necrosis
Flunisolide	Flurandrenolide	0.968867	1	Glucocorticoid receptor (CHEMBL2034)	7.30903	0.0312888	Aseptic necrosis
Flurandrenolide	Flunisolide	0.968867	0	Neuropeptide S receptor (CHEMBL5162)	6.75762	0.0341077	macula
Flurandrenolide	Flunisolide	0.968867	0	Neuropeptide S receptor (CHEMBL5162)	6.30712	0.0177063	motor restlessness
Flurandrenolide	Flunisolide	0.968867	0	DNA-(apurinic or apyrimidinic site) lyase (CHEMBL5619)	5.90877	0.035993	hyperprolactinemia
Flurandrenolide	Flunisolide	0.968867	1	Glucocorticoid receptor (CHEMBL2034)	5.84722	0.00567906	acneiform eruptions
Flunisolide	Flurandrenolide	0.968867	1	Glucocorticoid receptor (CHEMBL2034)	5.84722	0.00567906	acneiform eruptions
Flurandrenolide	Flunisolide	0.968867	1	Glucocorticoid receptor (CHEMBL2034)	5.84722	0.0139813	perioral dermatitis
Flunisolide	Flurandrenolide	0.968867	1	Glucocorticoid receptor (CHEMBL2034)	5.84722	0.0139813	perioral dermatitis
Flurandrenolide	Flunisolide	0.968867	1	Glucocorticoid receptor (CHEMBL2034)	5.53947	0.00338206	miliaria
Flunisolide	Flurandrenolide	0.968867	1	Glucocorticoid receptor (CHEMBL2034)	5.53947	0.00338206	miliaria
Flurandrenolide	Flunisolide	0.968867	0	Neuropeptide S receptor (CHEMBL5162)	5.51873	0.0150362	asphyxia
Flurandrenolide	Flunisolide	0.968867	1	Glucocorticoid receptor (CHEMBL2034)	5.50327	0.00844696	secondary infection
Flunisolide	Flurandrenolide	0.968867	1	Glucocorticoid receptor (CHEMBL2034)	5.50327	0.00844696	secondary infection
Flurandrenolide	Flunisolide	0.968867	1	Glucocorticoid receptor (CHEMBL2034)	5.45741	0.0201534	telangiectasia
Flunisolide	Flurandrenolide	0.968867	1	Glucocorticoid receptor (CHEMBL2034)	5.45741	0.0201534	telangiectasia
Flurandrenolide	Flunisolide	0.968867	1	Glucocorticoid receptor (CHEMBL2034)	5.35995	0.000679285	striae
Flunisolide	Flurandrenolide	0.968867	1	Glucocorticoid receptor (CHEMBL2034)	5.35995	0.000679285	striae
Flurandrenolide	Flunisolide	0.968867	1	Glucocorticoid receptor (CHEMBL2034)	5.11632	0.0281508	cushingoid
Flunisolide	Flurandrenolide	0.968867	1	Glucocorticoid receptor (CHEMBL2034)	5.11632	0.0281508	cushingoid
Flurandrenolide	Flunisolide	0.968867	1	Glucocorticoid receptor (CHEMBL2034)	5.0119	0.00692044	subcapsular cataracts
Flunisolide	Flurandrenolide	0.968867	1	Glucocorticoid receptor (CHEMBL2034)	5.0119	0.00692044	subcapsular cataracts
Dexamethasone	Desoximetasone	0.967783	0	Mineralocorticoid receptor (CHEMBL1994)	45.1071	0.00694327	sterile abscess
Dexamethasone	Desoximetasone	0.967783	0	Progesterone receptor (CHEMBL208)	42.1	0.0075817	cervical erosion
Dexamethasone	Desoximetasone	0.967783	0	Progesterone receptor (CHEMBL208)	42.1	0.0075817	cleft palate
Dexamethasone	Desoximetasone	0.967783	0	Progesterone receptor (CHEMBL208)	42.1	0.0075817	hemorrhagic eruption
Dexamethasone	Desoximetasone	0.967783	0	Progesterone receptor (CHEMBL208)	40.0952	0.000656354	sterile abscess
Dexamethasone	Desoximetasone	0.967783	0	Progesterone receptor (CHEMBL208)	35.0833	4.66251e-06	Decreased carbohydrate tolerance
Dexamethasone	Desoximetasone	0.967783	0	Mineralocorticoid receptor (CHEMBL1994)	35.0833	0.00113516	Decreased carbohydrate tolerance
Dexamethasone	Desoximetasone	0.967783	0	Progesterone receptor (CHEMBL208)	35.0833	0.0122933	bladder dysfunction
Dexamethasone	Desoximetasone	0.967783	0	Progesterone receptor (CHEMBL208)	35.0833	0.0122933	myocardial rupture
Dexamethasone	Desoximetasone	0.967783	0	Mineralocorticoid receptor (CHEMBL1994)	31.575	0.0160655	cerebral thrombosis
Dexamethasone	Desoximetasone	0.967783	0	Progesterone receptor (CHEMBL208)	30.0714	0.0174126	fat embolism
Dexamethasone	Desoximetasone	0.967783	0	Progesterone receptor (CHEMBL208)	30.0714	0.0174126	hypokalemic alkalosis
Dexamethasone	Desoximetasone	0.967783	0	Progesterone receptor (CHEMBL208)	30.0714	0.0174126	scaly skin
Dexamethasone	Desoximetasone	0.967783	0	Progesterone receptor (CHEMBL208)	30.0714	0.0174126	hemangiomas
Dexamethasone	Desoximetasone	0.967783	0	Progesterone receptor (CHEMBL208)	30.0714	0.0174126	muscle mass
Dexamethasone	Desoximetasone	0.967783	0	Progesterone receptor (CHEMBL208)	30.0714	0.0174126	steroid myopathy
Dexamethasone	Desoximetasone	0.967783	0	Progesterone receptor (CHEMBL208)	30.0714	0.0174126	hypertrophic cardiomyopathy
Dexamethasone	Desoximetasone	0.967783	0	Progesterone receptor (CHEMBL208)	30.0714	0.0174126	paraparesis
Dexamethasone	Desoximetasone	0.967783	0	Progesterone receptor (CHEMBL208)	30.0714	0.0174126	reactions to skin tests
Dexamethasone	Desoximetasone	0.967783	0	Mineralocorticoid receptor (CHEMBL1994)	28.7045	0.019655	melasma
Dexamethasone	Desoximetasone	0.967783	0	Progesterone receptor (CHEMBL208)	26.3125	0.0237552	breast mass
Dexamethasone	Desoximetasone	0.967783	0	Mineralocorticoid receptor (CHEMBL1994)	26.3125	0.0237552	spontaneous abortion
Dexamethasone	Desoximetasone	0.967783	0	Progesterone receptor (CHEMBL208)	26.3125	0.0237552	Aseptic necrosis
Dexamethasone	Desoximetasone	0.967783	0	Progesterone receptor (CHEMBL208)	25.5152	0.00351291	melasma
Dexamethasone	Desoximetasone	0.967783	0	Progesterone receptor (CHEMBL208)	23.3889	0.0047457	Fluid and Electrolyte Disturbances
Dexamethasone	Desoximetasone	0.967783	0	Progesterone receptor (CHEMBL208)	23.3889	0.0307067	Negative nitrogen balance
Dexamethasone	Desoximetasone	0.967783	0	Progesterone receptor (CHEMBL208)	23.3889	0.0307067	ovarian cancer
Dexamethasone	Desoximetasone	0.967783	0	Progesterone receptor (CHEMBL208)	23.3889	0.0307067	ulcerative esophagitis
Dexamethasone	Desoximetasone	0.967783	0	Progesterone receptor (CHEMBL208)	23.3889	0.0307067	compression fractures
Dexamethasone	Desoximetasone	0.967783	0	Progesterone receptor (CHEMBL208)	22.1579	7.00394e-05	breast tenderness
Dexamethasone	Desoximetasone	0.967783	0	Progesterone receptor (CHEMBL208)	21.05	0.0381516	gallbladder disease
Dexamethasone	Desoximetasone	0.967783	0	Progesterone receptor (CHEMBL208)	21.05	0.0381516	breast discharge
Dexamethasone	Desoximetasone	0.967783	0	Progesterone receptor (CHEMBL208)	21.05	0.0381516	cerebral thrombosis
Dexamethasone	Desoximetasone	0.967783	0	Progesterone receptor (CHEMBL208)	21.05	0.0381516	decreased glucose
Dexamethasone	Desoximetasone	0.967783	0	Mineralocorticoid receptor (CHEMBL1994)	19.7344	0.0423935	cushingoid
Dexamethasone	Desoximetasone	0.967783	0	Progesterone receptor (CHEMBL208)	19.4907	0.00121544	latent diabetes
Dexamethasone	Desoximetasone	0.967783	0	Progesterone receptor (CHEMBL208)	19.1364	0.0465922	inflammatory bowel disease
Dexamethasone	Desoximetasone	0.967783	0	Progesterone receptor (CHEMBL208)	19.1364	0.0465922	growth suppression
Dexamethasone	Desoximetasone	0.967783	0	Progesterone receptor (CHEMBL208)	17.5417	0.0114468	cushingoid
Dexamethasone	Desoximetasone	0.967783	0	Progesterone receptor (CHEMBL208)	15.5926	0.0160303	ovarian cyst
Dexamethasone	Desoximetasone	0.967783	0	Progesterone receptor (CHEMBL208)	14.0333	0.00454924	allergic contact dermatitis
Dexamethasone	Desoximetasone	0.967783	0	Progesterone receptor (CHEMBL208)	13.3651	0.0245827	papilledema
Dexamethasone	Desoximetasone	0.967783	0	Progesterone receptor (CHEMBL208)	12.4741	2.77131e-05	menstrual irregularities
Dexamethasone	Desoximetasone	0.967783	0	Progesterone receptor (CHEMBL208)	12.2029	0.0312081	pseudotumor cerebri
Dexamethasone	Desoximetasone	0.967783	0	Progesterone receptor (CHEMBL208)	12.1442	3.7698e-06	hirsutism
Dexamethasone	Desoximetasone	0.967783	0	Multidrug and toxin extrusion protein 1 (CHEMBL1743126)	11.7927	0.00526641	dystonic reactions
Dexamethasone	Desoximetasone	0.967783	0	Mineralocorticoid receptor (CHEMBL1994)	11.6944	0.00644105	menstrual irregularities
Dexamethasone	Desoximetasone	0.967783	0	Progesterone receptor (CHEMBL208)	10.7949	0.0425979	blood glucose increased
Dexamethasone	Desoximetasone	0.967783	0	Progesterone receptor (CHEMBL208)	10.7949	0.0425979	thromboembolism
Dexamethasone	Desoximetasone	0.967783	0	Solute carrier organic anion transporter family member 1A2 (CHEMBL1743123)	10.525	0.0474338	Fat Redistribution
Dexamethasone	Desoximetasone	0.967783	0	Androgen Receptor (CHEMBL1871)	10.2061	0.0290667	testicular atrophy
Dexamethasone	Desoximetasone	0.967783	0	Mineralocorticoid receptor (CHEMBL1994)	10.1202	0.0108113	hirsutism
Dexamethasone	Desoximetasone	0.967783	0	Progesterone receptor (CHEMBL208)	10.0238	0.0149854	pathological fracture
Dexamethasone	Desoximetasone	0.967783	1	Glucocorticoid receptor (CHEMBL2034)	9.74537	0.00773767	myocardial rupture
Dexamethasone	Desoximetasone	0.967783	0	Peroxisome proliferator-activated receptor delta (CHEMBL3979)	9.05376	0.0040026	ovarian cancer
Dexamethasone	Desoximetasone	0.967783	0	Peroxisome proliferator-activated receptor delta (CHEMBL3979)	9.05376	0.0481027	oligomenorrhea
Dexamethasone	Desoximetasone	0.967783	0	Progesterone receptor (CHEMBL208)	8.95745	0.00606782	fluid retention
Dexamethasone	Desoximetasone	0.967783	0	Progesterone receptor (CHEMBL208)	8.95745	0.00606782	hypernatremia
Dexamethasone	Desoximetasone	0.967783	1	Glucocorticoid receptor (CHEMBL2034)	8.77083	4.44151e-05	Fluid and Electrolyte Disturbances
Dexamethasone	Desoximetasone	0.967783	1	Glucocorticoid receptor (CHEMBL2034)	8.35317	0.0171573	hypertrophic cardiomyopathy
Dexamethasone	Desoximetasone	0.967783	1	Glucocorticoid receptor (CHEMBL2034)	8.35317	0.0171573	scaly skin
Dexamethasone	Desoximetasone	0.967783	1	Glucocorticoid receptor (CHEMBL2034)	8.35317	0.0171573	hypokalemic alkalosis
Dexamethasone	Desoximetasone	0.967783	1	Glucocorticoid receptor (CHEMBL2034)	8.35317	0.0171573	sterile abscess
Dexamethasone	Desoximetasone	0.967783	1	Glucocorticoid receptor (CHEMBL2034)	8.35317	0.0171573	fat embolism
Dexamethasone	Desoximetasone	0.967783	1	Glucocorticoid receptor (CHEMBL2034)	8.35317	0.0171573	muscle mass
Dexamethasone	Desoximetasone	0.967783	1	Glucocorticoid receptor (CHEMBL2034)	8.35317	0.0171573	steroid myopathy
Dexamethasone	Desoximetasone	0.967783	1	Glucocorticoid receptor (CHEMBL2034)	8.35317	0.0171573	reactions to skin tests
Dexamethasone	Desoximetasone	0.967783	0	Bile acid receptor FXR (CHEMBL2047)	8.20663	0.0242616	ovarian cancer
Dexamethasone	Desoximetasone	0.967783	0	Bile acid receptor FXR (CHEMBL2047)	8.05742	0.00867633	oligospermia
Dexamethasone	Desoximetasone	0.967783	1	Glucocorticoid receptor (CHEMBL2034)	7.7963	0.000603762	Decreased carbohydrate tolerance
Dexamethasone	Desoximetasone	0.967783	1	Glucocorticoid receptor (CHEMBL2034)	7.44192	0.00314341	growth suppression
Dexamethasone	Desoximetasone	0.967783	0	Androgen Receptor (CHEMBL1871)	7.44192	0.00360363	Decreased carbohydrate tolerance
Dexamethasone	Desoximetasone	0.967783	0	Androgen Receptor (CHEMBL1871)	7.44192	0.00360363	Fluid and Electrolyte Disturbances
Dexamethasone	Desoximetasone	0.967783	1	Glucocorticoid receptor (CHEMBL2034)	7.30903	0.0312888	Aseptic necrosis
Desoximetasone	Dexamethasone	0.967783	0	Glucagon-like peptide 1 receptor (CHEMBL1784)	6.47692	0.0184547	false positive pregnancy tests
Dexamethasone	Desoximetasone	0.967783	0	Serum albumin (CHEMBL3253)	6.33083	0.0103245	hypertrophic cardiomyopathy
Dexamethasone	Desoximetasone	0.967783	0	Serum albumin (CHEMBL3253)	6.33083	0.0103245	mesenteric arterial thrombosis
Dexamethasone	Desoximetasone	0.967783	0	Bile acid receptor FXR (CHEMBL2047)	6.33083	0.0275248	mood disturbances
Dexamethasone	Desoximetasone	0.967783	0	Serum albumin (CHEMBL3253)	6.15497	0.0354524	myocardial rupture
Dexamethasone	Desoximetasone	0.967783	0	Serum albumin (CHEMBL3253)	6.15497	0.0354524	necrotizing enterocolitis
Dexamethasone	Desoximetasone	0.967783	0	Serum albumin (CHEMBL3253)	6.15497	0.0354524	bladder dysfunction
Dexamethasone	Desoximetasone	0.967783	0	Progesterone receptor (CHEMBL208)	6.01429	0.029503	cyst
Desoximetasone	Dexamethasone	0.967783	0	DNA-(apurinic or apyrimidinic site) lyase (CHEMBL5619)	5.90877	0.035993	hyperprolactinemia
Dexamethasone	Desoximetasone	0.967783	1	Glucocorticoid receptor (CHEMBL2034)	5.84722	0.00567906	acneiform eruptions
Dexamethasone	Desoximetasone	0.967783	1	Glucocorticoid receptor (CHEMBL2034)	5.84722	0.0139813	perioral dermatitis
Dexamethasone	Desoximetasone	0.967783	0	Solute carrier organic anion transporter family member 2B1 (CHEMBL1743124)	5.68919	0.00244604	chronic active hepatitis
Desoximetasone	Dexamethasone	0.967783	0	Glucagon-like peptide 1 receptor (CHEMBL1784)	5.55165	0.0174126	positive pregnancy tests
Dexamethasone	Desoximetasone	0.967783	1	Glucocorticoid receptor (CHEMBL2034)	5.53947	0.00338206	miliaria
Dexamethasone	Desoximetasone	0.967783	0	P-glycoprotein 1 (CHEMBL4302)	5.53947	0.00981784	buccoglossal syndrome
Dexamethasone	Desoximetasone	0.967783	0	Progesterone receptor (CHEMBL208)	5.51873	0.0150362	abscess
Dexamethasone	Desoximetasone	0.967783	1	Glucocorticoid receptor (CHEMBL2034)	5.50327	0.00844696	secondary infection
Dexamethasone	Desoximetasone	0.967783	1	Glucocorticoid receptor (CHEMBL2034)	5.45741	0.0201534	telangiectasia
Dexamethasone	Desoximetasone	0.967783	1	Glucocorticoid receptor (CHEMBL2034)	5.35995	0.000679285	striae
Desoximetasone	Dexamethasone	0.967783	0	Glucagon-like peptide 1 receptor (CHEMBL1784)	5.18154	0.0040792	parotid swelling
Dexamethasone	Desoximetasone	0.967783	0	Serum albumin (CHEMBL3253)	5.17018	0.0149596	porphyria cutanea tarda
Dexamethasone	Desoximetasone	0.967783	1	Glucocorticoid receptor (CHEMBL2034)	5.11632	0.0281508	cushingoid
Desoximetasone	Dexamethasone	0.967783	0	Glucagon-like peptide 1 receptor (CHEMBL1784)	5.03761	0.0133758	cerebral edema
Desoximetasone	Dexamethasone	0.967783	0	Glucagon-like peptide 1 receptor (CHEMBL1784)	5.03761	0.0133758	Female Sexual Dysfunction
Desoximetasone	Dexamethasone	0.967783	0	Glucagon-like peptide 1 receptor (CHEMBL1784)	5.03761	0.0133758	motor restlessness
Dexamethasone	Desoximetasone	0.967783	1	Glucocorticoid receptor (CHEMBL2034)	5.0119	0.00692044	subcapsular cataracts
Hydrocodone	Codeine	0.967565	0	Delta opioid receptor (CHEMBL236)	18.0429	0.0440239	excessive sedation
Hydrocodone	Codeine	0.967565	0	Delta opioid receptor (CHEMBL236)	18.0429	0.0440239	gastric stasis
Hydrocodone	Codeine	0.967565	0	Delta opioid receptor (CHEMBL236)	12.5298	0.00691271	Physical dependence
Hydrocodone	Codeine	0.967565	1	Kappa opioid receptor (CHEMBL237)	11.3172	0.00986952	Physical dependence
Hydrocodone	Codeine	0.967565	0	Delta opioid receptor (CHEMBL236)	10.9351	0.0405659	granuloma
Hydrocodone	Codeine	0.967565	1	Mu opioid receptor (CHEMBL233)	10.525	0.000775759	drug withdrawal
Hydrocodone	Codeine	0.967565	1	Mu opioid receptor (CHEMBL233)	10.0238	0.0149854	Physical dependence
Hydrocodone	Codeine	0.967565	0	Delta opioid receptor (CHEMBL236)	9.39732	0.0205508	drug withdrawal
Hydrocodone	Codeine	0.967565	0	Delta opioid receptor (CHEMBL236)	8.77083	0.00252376	loss of appetite
Hydrocodone	Codeine	0.967565	1	Kappa opioid receptor (CHEMBL237)	8.76171	4.29659e-05	dysphoria
Hydrocodone	Codeine	0.967565	1	Kappa opioid receptor (CHEMBL237)	8.4879	0.028598	drug withdrawal
Hydrocodone	Codeine	0.967565	1	Kappa opioid receptor (CHEMBL237)	7.92204	0.00441637	loss of appetite
Hydrocodone	Codeine	0.967565	0	Delta opioid receptor (CHEMBL236)	7.84472	0.0139466	drug dependence
Hydrocodone	Codeine	0.967565	1	Mu opioid receptor (CHEMBL233)	7.76037	0.000129185	dysphoria
Hydrocodone	Codeine	0.967565	0	Delta opioid receptor (CHEMBL236)	7.76037	0.00153965	dysphoria
Hydrocodone	Codeine	0.967565	0	Delta opioid receptor (CHEMBL236)	7.51786	0.0164666	hypotensive
Hydrocodone	Codeine	0.967565	0	Delta opioid receptor (CHEMBL236)	7.51786	0.0435695	fecal impaction
Hydrocodone	Codeine	0.967565	1	Mu opioid receptor (CHEMBL233)	7.32174	0.00650334	drug dependence
Hydrocodone	Codeine	0.967565	0	Delta opioid receptor (CHEMBL236)	7.29004	0.00227476	paralytic ileus
Hydrocodone	Codeine	0.967565	0	Delta opioid receptor (CHEMBL236)	7.25862	0.00694327	shivering
Hydrocodone	Codeine	0.967565	1	Mu opioid receptor (CHEMBL233)	7.21714	0.000757681	withdrawal syndrome
Hydrocodone	Codeine	0.967565	1	Mu opioid receptor (CHEMBL233)	7.21714	0.0188736	fecal impaction
Hydrocodone	Codeine	0.967565	1	Kappa opioid receptor (CHEMBL237)	7.08555	0.0208906	drug dependence
Hydrocodone	Codeine	0.967565	1	Mu opioid receptor (CHEMBL233)	7.01667	0.00812442	loss of appetite
Hydrocodone	Codeine	0.967565	0	Delta opioid receptor (CHEMBL236)	7.01667	0.00829224	withdrawal syndrome
Hydrocodone	Codeine	0.967565	1	Kappa opioid receptor (CHEMBL237)	6.79032	0.0249585	hypotensive
Hydrocodone	Codeine	0.967565	1	Mu opioid receptor (CHEMBL233)	6.63645	0.00403129	shivering
Hydrocodone	Codeine	0.967565	1	Kappa opioid receptor (CHEMBL237)	6.58456	0.00426949	paralytic ileus
Hydrocodone	Codeine	0.967565	1	Kappa opioid receptor (CHEMBL237)	6.33763	0.0136688	withdrawal syndrome
Hydrocodone	Codeine	0.967565	1	Mu opioid receptor (CHEMBL233)	6.01429	0.0391249	hypotensive
Hydrocodone	Codeine	0.967565	1	Mu opioid receptor (CHEMBL233)	6.01429	0.0391249	impaction
Hydrocodone	Codeine	0.967565	1	Kappa opioid receptor (CHEMBL237)	5.76149	0.0210451	miosis
Hydrocodone	Codeine	0.967565	1	Kappa opioid receptor (CHEMBL237)	5.57155	0.0109322	respiratory arrest
Hydrocodone	Codeine	0.967565	1	Mu opioid receptor (CHEMBL233)	5.10303	0.0356692	miosis
Hydrocodone	Codeine	0.967565	1	Mu opioid receptor (CHEMBL233)	5.10303	0.0356692	paralytic ileus
Morphine	Codeine	0.967446	0	UDP-glucuronosyltransferase 2A1 (CHEMBL1743321)	56.1333	0.00383604	epidermal necrosis
Morphine	Codeine	0.967446	0	UDP-glucuronosyltransferase 2B7 (CHEMBL4370)	23.3889	0.0284054	necrotizing enterocolitis
Morphine	Codeine	0.967446	0	UDP-glucuronosyltransferase 2B7 (CHEMBL4370)	23.3889	0.0284054	papillary necrosis
Morphine	Codeine	0.967446	0	UDP-glucuronosyltransferase 2A1 (CHEMBL1743321)	18.0429	0.0440239	CNS depression
Codeine	Morphine	0.967446	1	Opioid receptors; mu & delta (CHEMBL2095149)	17.4207	0.0473615	shivering
Morphine	Codeine	0.967446	1	Opioid receptors; mu & delta (CHEMBL2095149)	17.4207	0.0473615	shivering
Morphine	Codeine	0.967446	0	UDP-glucuronosyltransferase 2B7 (CHEMBL4370)	15.5926	0.000522092	ulcerative colitis
Morphine	Codeine	0.967446	0	UDP-glucuronosyltransferase 2A1 (CHEMBL1743321)	14.9689	0.0104	menstrual irregularities
Morphine	Codeine	0.967446	0	UDP-glucuronosyltransferase 2B7 (CHEMBL4370)	13.7582	0.00527921	aseptic meningitis
Morphine	Codeine	0.967446	0	UDP-glucuronosyltransferase 1A4 (CHEMBL3619)	12.3824	0.00171307	aseptic meningitis
Morphine	Codeine	0.967446	0	UDP-glucuronosyltransferase 1-8 (CHEMBL1743318)	11.6138	0.0337608	shivering
Morphine	Codeine	0.967446	0	UDP-glucuronosyltransferase 1-8 (CHEMBL1743318)	11.2267	0.0368875	withdrawal syndrome
Morphine	Codeine	0.967446	0	UDP-glucuronosyltransferase 2A1 (CHEMBL1743321)	10.8645	0.0248582	abdominal cramps
Morphine	Codeine	0.967446	0	UDP-glucuronosyltransferase 2B7 (CHEMBL4370)	10.1691	0.016025	bleeding time increased
Codeine	Morphine	0.967446	1	Sodium channel alpha subunits; brain (Types I, II, III) (CHEMBL2096682)	10.165	0.00128676	peculiar taste
Morphine	Codeine	0.967446	1	Sodium channel alpha subunits; brain (Types I, II, III) (CHEMBL2096682)	10.165	0.00128676	peculiar taste
Morphine	Codeine	0.967446	0	UDP-glucuronosyltransferase 1A4 (CHEMBL3619)	9.74537	0.0184005	ulcerative colitis
Morphine	Codeine	0.967446	0	UDP-glucuronosyltransferase 1A4 (CHEMBL3619)	9.56818	8.58198e-05	paralytic ileus
Morphine	Codeine	0.967446	0	UDP-glucuronosyltransferase 1-8 (CHEMBL1743318)	9.35556	0.0170215	sneezing
Morphine	Codeine	0.967446	0	UDP-glucuronosyltransferase 2A1 (CHEMBL1743321)	8.52658	0.0461259	amenorrhea
Morphine	Codeine	0.967446	0	UDP-glucuronosyltransferase 1A4 (CHEMBL3619)	8.35317	0.0312735	protrusion of the tongue
Codeine	Morphine	0.967446	1	Sodium channel alpha subunits; brain (Types I, II, III) (CHEMBL2096682)	8.30141	0.0014232	parotid swelling
Morphine	Codeine	0.967446	1	Sodium channel alpha subunits; brain (Types I, II, III) (CHEMBL2096682)	8.30141	0.0014232	parotid swelling
Morphine	Codeine	0.967446	0	UDP-glucuronosyltransferase 2B7 (CHEMBL4370)	8.06513	0.0342893	enterocolitis
Morphine	Codeine	0.967446	0	UDP-glucuronosyltransferase 1A4 (CHEMBL3619)	7.62681	0.0415956	bleeding time increased
Codeine	Morphine	0.967446	1	Sodium channel alpha subunits; brain (Types I, II, III) (CHEMBL2096682)	6.91784	0.00524298	low cardiac output
Morphine	Codeine	0.967446	1	Sodium channel alpha subunits; brain (Types I, II, III) (CHEMBL2096682)	6.91784	0.00524298	low cardiac output
Morphine	Codeine	0.967446	0	UDP-glucuronosyltransferase 1-8 (CHEMBL1743318)	6.47692	0.00520549	abnormal dreams
Codeine	Morphine	0.967446	1	Sodium channel alpha subunits; brain (Types I, II, III) (CHEMBL2096682)	6.46863	0.0207082	testicular swelling
Morphine	Codeine	0.967446	1	Sodium channel alpha subunits; brain (Types I, II, III) (CHEMBL2096682)	6.46863	0.0207082	testicular swelling
Morphine	Codeine	0.967446	0	UDP-glucuronosyltransferase 1A4 (CHEMBL3619)	6.23704	0.00546961	menstrual irregularities
Morphine	Codeine	0.967446	0	UDP-glucuronosyltransferase 2A1 (CHEMBL1743321)	6.05755	0.023211	vasodilation
Morphine	Codeine	0.967446	0	UDP-glucuronosyltransferase 2B7 (CHEMBL4370)	5.97163	0.037432	fluid retention
Codeine	Morphine	0.967446	1	Sodium channel alpha subunits; brain (Types I, II, III) (CHEMBL2096682)	5.92958	8.84395e-10	extrapyramidal symptoms
Morphine	Codeine	0.967446	1	Sodium channel alpha subunits; brain (Types I, II, III) (CHEMBL2096682)	5.92958	8.84395e-10	extrapyramidal symptoms
Codeine	Morphine	0.967446	1	Sodium channel alpha subunits; brain (Types I, II, III) (CHEMBL2096682)	5.92958	0.0132284	addiction
Morphine	Codeine	0.967446	1	Sodium channel alpha subunits; brain (Types I, II, III) (CHEMBL2096682)	5.92958	0.0132284	addiction
Codeine	Morphine	0.967446	1	Sodium channel alpha subunits; brain (Types I, II, III) (CHEMBL2096682)	5.92958	0.0132284	breast engorgement
Morphine	Codeine	0.967446	1	Sodium channel alpha subunits; brain (Types I, II, III) (CHEMBL2096682)	5.92958	0.0132284	breast engorgement
Morphine	Codeine	0.967446	0	UDP-glucuronosyltransferase 2A1 (CHEMBL1743321)	5.76712	0.02778	emotional lability
Morphine	Codeine	0.967446	0	UDP-glucuronosyltransferase 1A4 (CHEMBL3619)	5.58144	0.0233523	extrapyramidal symptoms
Codeine	Morphine	0.967446	1	P-glycoprotein 1 (CHEMBL4302)	5.53947	0.00981784	buccoglossal syndrome
Morphine	Codeine	0.967446	1	P-glycoprotein 1 (CHEMBL4302)	5.53947	0.00981784	buccoglossal syndrome
Codeine	Morphine	0.967446	1	Sodium channel alpha subunits; brain (Types I, II, III) (CHEMBL2096682)	5.39052	1.30189e-05	paralytic ileus
Morphine	Codeine	0.967446	1	Sodium channel alpha subunits; brain (Types I, II, III) (CHEMBL2096682)	5.39052	1.30189e-05	paralytic ileus
Morphine	Codeine	0.967446	0	UDP-glucuronosyltransferase 1-8 (CHEMBL1743318)	5.31789	0.0387013	thinking abnormal
Morphine	Codeine	0.967446	0	UDP-glucuronosyltransferase 1A4 (CHEMBL3619)	5.22518	0.0310988	fluid retention
Codeine	Morphine	0.967446	1	Sodium channel alpha subunits; brain (Types I, II, III) (CHEMBL2096682)	5.03116	8.50215e-05	excitement
Morphine	Codeine	0.967446	1	Sodium channel alpha subunits; brain (Types I, II, III) (CHEMBL2096682)	5.03116	8.50215e-05	excitement
Morphine	Codeine	0.967446	0	UDP-glucuronosyltransferase 1A4 (CHEMBL3619)	5.0119	0.0368711	reflexes increased
Dexmethylphenidate	Methylphenidate	0.964953	0	Acyl coenzyme A:cholesterol acyltransferase (CHEMBL2265)	28.0667	0.0195336	pemphigus
Dexmethylphenidate	Methylphenidate	0.964953	1	Dopamine transporter (CHEMBL238)	12.2324	0.000523074	orgasmic dysfunction
Dexmethylphenidate	Methylphenidate	0.964953	1	Dopamine transporter (CHEMBL238)	11.8927	0.00377181	pseudoparkinsonism
Dexmethylphenidate	Methylphenidate	0.964953	1	Dopamine transporter (CHEMBL238)	11.4169	0.021743	choreoathetoid movements
Dexmethylphenidate	Methylphenidate	0.964953	1	Dopamine transporter (CHEMBL238)	11.0998	0.000216938	Female Sexual Dysfunction
Dexmethylphenidate	Methylphenidate	0.964953	0	Monoamine transporters; serotonin & dopamine (CHEMBL2095201)	8.98133	0.0402352	mydriasis
Dexmethylphenidate	Methylphenidate	0.964953	1	Dopamine transporter (CHEMBL238)	8.78227	0.000348207	ejaculation failure
Dexmethylphenidate	Methylphenidate	0.964953	1	Dopamine transporter (CHEMBL238)	8.32486	0.00199045	delayed ejaculation
Dexmethylphenidate	Methylphenidate	0.964953	1	Dopamine transporter (CHEMBL238)	7.55533	0.000342449	hypomania
Dexmethylphenidate	Methylphenidate	0.964953	1	Dopamine transporter (CHEMBL238)	7.13559	0.00543674	bruxism
Dexmethylphenidate	Methylphenidate	0.964953	1	Dopamine transporter (CHEMBL238)	7.13559	0.0404712	initial insomnia
Dexmethylphenidate	Methylphenidate	0.964953	1	Dopamine transporter (CHEMBL238)	7.13559	0.0404712	parotid swelling
Dexmethylphenidate	Methylphenidate	0.964953	1	Dopamine transporter (CHEMBL238)	6.11622	0.0307536	breast engorgement
Dexmethylphenidate	Methylphenidate	0.964953	1	Dopamine transporter (CHEMBL238)	6.11622	0.0307536	completed suicide
Dexmethylphenidate	Methylphenidate	0.964953	1	Dopamine transporter (CHEMBL238)	5.54991	0.0212636	anorgasmia
Dexmethylphenidate	Methylphenidate	0.964953	1	Dopamine transporter (CHEMBL238)	5.54991	0.0212636	ovarian cyst
Dexamethasone	Beclomethasone	0.964584	0	Mineralocorticoid receptor (CHEMBL1994)	45.1071	0.00694327	sterile abscess
Dexamethasone	Beclomethasone	0.964584	0	Mineralocorticoid receptor (CHEMBL1994)	35.0833	0.00113516	Decreased carbohydrate tolerance
Dexamethasone	Beclomethasone	0.964584	0	Mineralocorticoid receptor (CHEMBL1994)	31.575	0.0160655	cerebral thrombosis
Dexamethasone	Beclomethasone	0.964584	0	Mineralocorticoid receptor (CHEMBL1994)	28.7045	0.019655	melasma
Dexamethasone	Beclomethasone	0.964584	0	Mineralocorticoid receptor (CHEMBL1994)	26.3125	0.0237552	spontaneous abortion
Dexamethasone	Beclomethasone	0.964584	0	Mineralocorticoid receptor (CHEMBL1994)	19.7344	0.0423935	cushingoid
Beclomethasone	Dexamethasone	0.964584	0	Lysosomal alpha-glucosidase (CHEMBL2608)	16.4293	0.00799222	Floppy Iris Syndrome
Beclomethasone	Dexamethasone	0.964584	0	Lysosomal alpha-glucosidase (CHEMBL2608)	13.6911	0.0163229	Floppy
Beclomethasone	Dexamethasone	0.964584	0	Lysosomal alpha-glucosidase (CHEMBL2608)	13.6911	0.0163229	Intraoperative Floppy Iris Syndrome
Dexamethasone	Beclomethasone	0.964584	0	Multidrug and toxin extrusion protein 1 (CHEMBL1743126)	11.7927	0.00526641	dystonic reactions
Dexamethasone	Beclomethasone	0.964584	0	Mineralocorticoid receptor (CHEMBL1994)	11.6944	0.00644105	menstrual irregularities
Dexamethasone	Beclomethasone	0.964584	0	Solute carrier organic anion transporter family member 1A2 (CHEMBL1743123)	10.525	0.0474338	Fat Redistribution
Beclomethasone	Dexamethasone	0.964584	0	Retinoid X receptor alpha (CHEMBL2061)	10.2061	0.0351832	oligomenorrhea
Dexamethasone	Beclomethasone	0.964584	0	Mineralocorticoid receptor (CHEMBL1994)	10.1202	0.0108113	hirsutism
Dexamethasone	Beclomethasone	0.964584	1	Peroxisome proliferator-activated receptor delta (CHEMBL3979)	9.05376	0.0040026	ovarian cancer
Beclomethasone	Dexamethasone	0.964584	1	Peroxisome proliferator-activated receptor delta (CHEMBL3979)	9.05376	0.0040026	ovarian cancer
Dexamethasone	Beclomethasone	0.964584	1	Peroxisome proliferator-activated receptor delta (CHEMBL3979)	9.05376	0.0481027	oligomenorrhea
Beclomethasone	Dexamethasone	0.964584	1	Peroxisome proliferator-activated receptor delta (CHEMBL3979)	9.05376	0.0481027	oligomenorrhea
Beclomethasone	Dexamethasone	0.964584	0	Retinoid X receptor alpha (CHEMBL2061)	8.50505	0.0215482	ovarian cancer
Dexamethasone	Beclomethasone	0.964584	0	Bile acid receptor FXR (CHEMBL2047)	8.20663	0.0242616	ovarian cancer
Dexamethasone	Beclomethasone	0.964584	0	Bile acid receptor FXR (CHEMBL2047)	8.05742	0.00867633	oligospermia
Beclomethasone	Dexamethasone	0.964584	0	Lysosomal alpha-glucosidase (CHEMBL2608)	7.24821	0.0176406	subarachnoid hemorrhage
Beclomethasone	Dexamethasone	0.964584	0	Retinoid X receptor alpha (CHEMBL2061)	6.95868	0.0462551	oligospermia
Dexamethasone	Beclomethasone	0.964584	0	Serum albumin (CHEMBL3253)	6.33083	0.0103245	hypertrophic cardiomyopathy
Dexamethasone	Beclomethasone	0.964584	0	Serum albumin (CHEMBL3253)	6.33083	0.0103245	mesenteric arterial thrombosis
Dexamethasone	Beclomethasone	0.964584	0	Bile acid receptor FXR (CHEMBL2047)	6.33083	0.0275248	mood disturbances
Beclomethasone	Dexamethasone	0.964584	0	Ataxin-2 (CHEMBL1795085)	6.23704	0.0210507	false positive pregnancy tests
Dexamethasone	Beclomethasone	0.964584	0	Serum albumin (CHEMBL3253)	6.15497	0.0354524	myocardial rupture
Dexamethasone	Beclomethasone	0.964584	0	Serum albumin (CHEMBL3253)	6.15497	0.0354524	necrotizing enterocolitis
Dexamethasone	Beclomethasone	0.964584	0	Serum albumin (CHEMBL3253)	6.15497	0.0354524	bladder dysfunction
Dexamethasone	Beclomethasone	0.964584	0	Solute carrier organic anion transporter family member 2B1 (CHEMBL1743124)	5.68919	0.00244604	chronic active hepatitis
Beclomethasone	Dexamethasone	0.964584	0	Ataxin-2 (CHEMBL1795085)	5.61333	0.000441023	parotid swelling
Beclomethasone	Dexamethasone	0.964584	0	Ataxin-2 (CHEMBL1795085)	5.34603	0.0203273	positive pregnancy tests
Beclomethasone	Dexamethasone	0.964584	0	Ataxin-2 (CHEMBL1795085)	5.34603	0.0203273	peculiar taste
Dexamethasone	Beclomethasone	0.964584	0	Serum albumin (CHEMBL3253)	5.17018	0.0149596	porphyria cutanea tarda
Doxycycline	Oxytetracycline	0.963859	0	Proteinase-activated receptor 2 (CHEMBL5963)	72.1714	0.00198845	anaphylactoid purpura
Doxycycline	Oxytetracycline	0.963859	0	Proteinase-activated receptor 2 (CHEMBL5963)	72.1714	0.00198845	Bulging fontanels
Doxycycline	Oxytetracycline	0.963859	0	Proteinase-activated receptor 2 (CHEMBL5963)	36.0857	0.0107778	prolonged periods
Oxytetracycline	Doxycycline	0.963859	0	Solute carrier family 22 member 7 (CHEMBL1955711)	36.0857	0.0118457	anaphylactoid purpura
Oxytetracycline	Doxycycline	0.963859	0	Solute carrier family 22 member 7 (CHEMBL1955711)	36.0857	0.0118457	Bulging fontanels
Oxytetracycline	Doxycycline	0.963859	0	Adrenergic receptor beta (CHEMBL2094118)	20.5366	1.443e-06	mesenteric arterial thrombosis
Oxytetracycline	Doxycycline	0.963859	0	DNA polymerase eta (CHEMBL5542)	19.1364	0.0465922	ureteral obstruction
Oxytetracycline	Doxycycline	0.963859	1	Solute carrier family 22 member 6 (CHEMBL1641347)	17.6891	0.00110966	anaphylactoid purpura
Doxycycline	Oxytetracycline	0.963859	1	Solute carrier family 22 member 6 (CHEMBL1641347)	17.6891	0.00110966	anaphylactoid purpura
Doxycycline	Oxytetracycline	0.963859	0	Proteinase-activated receptor 2 (CHEMBL5963)	17.4207	0.0473615	enterocolitis
Oxytetracycline	Doxycycline	0.963859	0	Lysosomal alpha-glucosidase (CHEMBL2608)	16.4293	0.00799222	Floppy Iris Syndrome
Oxytetracycline	Doxycycline	0.963859	0	Adrenergic receptor beta (CHEMBL2094118)	14.669	0.00229686	nonthrombocytopenic purpura
Oxytetracycline	Doxycycline	0.963859	1	Bromodomain adjacent to zinc finger domain protein 2B (CHEMBL1741220)	14.5172	0.000114395	pseudoparkinsonism
Doxycycline	Oxytetracycline	0.963859	1	Bromodomain adjacent to zinc finger domain protein 2B (CHEMBL1741220)	14.5172	0.000114395	pseudoparkinsonism
Oxytetracycline	Doxycycline	0.963859	1	Bromodomain adjacent to zinc finger domain protein 2B (CHEMBL1741220)	14.5172	0.000944845	false positive pregnancy tests
Doxycycline	Oxytetracycline	0.963859	1	Bromodomain adjacent to zinc finger domain protein 2B (CHEMBL1741220)	14.5172	0.000944845	false positive pregnancy tests
Oxytetracycline	Doxycycline	0.963859	1	Solute carrier family 22 member 6 (CHEMBL1641347)	14.1513	0.0168929	Bulging fontanels
Doxycycline	Oxytetracycline	0.963859	1	Solute carrier family 22 member 6 (CHEMBL1641347)	14.1513	0.0168929	Bulging fontanels
Oxytetracycline	Doxycycline	0.963859	0	Lysosomal alpha-glucosidase (CHEMBL2608)	13.6911	0.0163229	Floppy
Oxytetracycline	Doxycycline	0.963859	0	Lysosomal alpha-glucosidase (CHEMBL2608)	13.6911	0.0163229	Intraoperative Floppy Iris Syndrome
Oxytetracycline	Doxycycline	0.963859	1	Bromodomain adjacent to zinc finger domain protein 2B (CHEMBL1741220)	12.4433	0.000483771	positive pregnancy tests
Doxycycline	Oxytetracycline	0.963859	1	Bromodomain adjacent to zinc finger domain protein 2B (CHEMBL1741220)	12.4433	0.000483771	positive pregnancy tests
Oxytetracycline	Doxycycline	0.963859	0	Ubiquitin carboxyl-terminal hydrolase 2 (CHEMBL1293227)	11.3401	0.0344536	cerebral edema
Oxytetracycline	Doxycycline	0.963859	0	Ubiquitin carboxyl-terminal hydrolase 2 (CHEMBL1293227)	11.3401	0.0344536	motor restlessness
Oxytetracycline	Doxycycline	0.963859	1	Bromodomain adjacent to zinc finger domain protein 2B (CHEMBL1741220)	11.2912	0.000198347	motor restlessness
Doxycycline	Oxytetracycline	0.963859	1	Bromodomain adjacent to zinc finger domain protein 2B (CHEMBL1741220)	11.2912	0.000198347	motor restlessness
Oxytetracycline	Doxycycline	0.963859	0	Nuclear receptor ROR-gamma (CHEMBL1741186)	10.9635	0.00812442	peliosis hepatis
Oxytetracycline	Doxycycline	0.963859	1	Bromodomain adjacent to zinc finger domain protein 2B (CHEMBL1741220)	10.3695	0.00829224	obstipation
Doxycycline	Oxytetracycline	0.963859	1	Bromodomain adjacent to zinc finger domain protein 2B (CHEMBL1741220)	10.3695	0.00829224	obstipation
Oxytetracycline	Doxycycline	0.963859	1	Solute carrier family 22 member 6 (CHEMBL1641347)	10.3186	0.0136984	gastrointestinal perforation
Doxycycline	Oxytetracycline	0.963859	1	Solute carrier family 22 member 6 (CHEMBL1641347)	10.3186	0.0136984	gastrointestinal perforation
Oxytetracycline	Doxycycline	0.963859	0	Adrenergic receptor beta (CHEMBL2094118)	10.2683	0.00336026	vivid dreams
Oxytetracycline	Doxycycline	0.963859	0	Muscleblind-like protein 1 (CHEMBL1293317)	10.0238	0.036993	abdominal distress
Oxytetracycline	Doxycycline	0.963859	0	Tyrosyl-DNA phosphodiesterase 1 (CHEMBL1075138)	9.90588	0.0313851	false positive pregnancy tests
Oxytetracycline	Doxycycline	0.963859	0	Glucocorticoid receptor (CHEMBL2034)	9.74537	0.00773767	myocardial rupture
Oxytetracycline	Doxycycline	0.963859	1	Bromodomain adjacent to zinc finger domain protein 2B (CHEMBL1741220)	9.67816	0.00300273	cerebral edema
Doxycycline	Oxytetracycline	0.963859	1	Bromodomain adjacent to zinc finger domain protein 2B (CHEMBL1741220)	9.67816	0.00300273	cerebral edema
Oxytetracycline	Doxycycline	0.963859	1	Bromodomain adjacent to zinc finger domain protein 2B (CHEMBL1741220)	9.67816	0.0405217	pheochromocytoma
Doxycycline	Oxytetracycline	0.963859	1	Bromodomain adjacent to zinc finger domain protein 2B (CHEMBL1741220)	9.67816	0.0405217	pheochromocytoma
Oxytetracycline	Doxycycline	0.963859	1	Lysine-specific demethylase 4A (CHEMBL5896)	9.62286	0.046202	Bulging fontanels
Doxycycline	Oxytetracycline	0.963859	1	Lysine-specific demethylase 4A (CHEMBL5896)	9.62286	0.046202	Bulging fontanels
Oxytetracycline	Doxycycline	0.963859	0	Peroxisome proliferator-activated receptor gamma (CHEMBL235)	9.05376	0.0040026	ovarian cancer
Oxytetracycline	Doxycycline	0.963859	0	Peroxisome proliferator-activated receptor delta (CHEMBL3979)	9.05376	0.0040026	ovarian cancer
Oxytetracycline	Doxycycline	0.963859	0	Peroxisome proliferator-activated receptor gamma (CHEMBL235)	9.05376	0.0481027	abdominal distress
Oxytetracycline	Doxycycline	0.963859	0	Peroxisome proliferator-activated receptor delta (CHEMBL3979)	9.05376	0.0481027	oligomenorrhea
Oxytetracycline	Doxycycline	0.963859	0	Glucocorticoid receptor (CHEMBL2034)	8.77083	4.44151e-05	Fluid and Electrolyte Disturbances
Oxytetracycline	Doxycycline	0.963859	1	Solute carrier family 22 member 6 (CHEMBL1641347)	8.74048	0.00829224	aseptic meningitis
Doxycycline	Oxytetracycline	0.963859	1	Solute carrier family 22 member 6 (CHEMBL1641347)	8.74048	0.00829224	aseptic meningitis
Oxytetracycline	Doxycycline	0.963859	0	Chromobox protein homolog 1 (CHEMBL1741193)	8.68041	6.64762e-06	motor restlessness
Oxytetracycline	Doxycycline	0.963859	0	Glucocorticoid receptor (CHEMBL2034)	8.35317	0.0171573	hypertrophic cardiomyopathy
Oxytetracycline	Doxycycline	0.963859	0	Glucocorticoid receptor (CHEMBL2034)	8.35317	0.0171573	scaly skin
Oxytetracycline	Doxycycline	0.963859	0	Glucocorticoid receptor (CHEMBL2034)	8.35317	0.0171573	hypokalemic alkalosis
Oxytetracycline	Doxycycline	0.963859	0	Glucocorticoid receptor (CHEMBL2034)	8.35317	0.0171573	sterile abscess
Oxytetracycline	Doxycycline	0.963859	0	Glucocorticoid receptor (CHEMBL2034)	8.35317	0.0171573	fat embolism
Oxytetracycline	Doxycycline	0.963859	0	Glucocorticoid receptor (CHEMBL2034)	8.35317	0.0171573	muscle mass
Oxytetracycline	Doxycycline	0.963859	0	Glucocorticoid receptor (CHEMBL2034)	8.35317	0.0171573	steroid myopathy
Oxytetracycline	Doxycycline	0.963859	0	Glucocorticoid receptor (CHEMBL2034)	8.35317	0.0171573	reactions to skin tests
Oxytetracycline	Doxycycline	0.963859	0	Bile acid receptor FXR (CHEMBL2047)	8.20663	0.0242616	ovarian cancer
Oxytetracycline	Doxycycline	0.963859	0	Bile acid receptor FXR (CHEMBL2047)	8.05742	0.00867633	oligospermia
Oxytetracycline	Doxycycline	0.963859	0	Nuclear receptor ROR-gamma (CHEMBL1741186)	7.97348	0.0304242	oligospermia
Oxytetracycline	Doxycycline	0.963859	0	Ubiquitin carboxyl-terminal hydrolase 2 (CHEMBL1293227)	7.97348	0.0347472	opisthotonos
Oxytetracycline	Doxycycline	0.963859	0	Glucocorticoid receptor (CHEMBL2034)	7.7963	0.000603762	Decreased carbohydrate tolerance
Oxytetracycline	Doxycycline	0.963859	0	Adrenergic receptor beta (CHEMBL2094118)	7.70122	0.0136777	arterial thrombosis
Doxycycline	Oxytetracycline	0.963859	0	Dopamine D1 receptor (CHEMBL2056)	7.65455	3.20433e-06	parotid swelling
Doxycycline	Oxytetracycline	0.963859	0	Dopamine D1 receptor (CHEMBL2056)	7.65455	1.77281e-05	motor restlessness
Doxycycline	Oxytetracycline	0.963859	0	Dopamine D1 receptor (CHEMBL2056)	7.65455	0.000480951	peculiar taste
Oxytetracycline	Doxycycline	0.963859	0	DNA polymerase eta (CHEMBL5542)	7.62681	0.0362127	toxic nephropathy
Oxytetracycline	Doxycycline	0.963859	0	Muscleblind-like protein 1 (CHEMBL1293317)	7.51786	0.0342893	myelodysplastic syndrome
Oxytetracycline	Doxycycline	0.963859	0	Adrenergic receptor beta (CHEMBL2094118)	7.46785	0.00182357	catatonic
Oxytetracycline	Doxycycline	0.963859	0	Glucocorticoid receptor (CHEMBL2034)	7.44192	0.00314341	growth suppression
Oxytetracycline	Doxycycline	0.963859	0	Chromobox protein homolog 1 (CHEMBL1741193)	7.44035	0.00526641	obstipation
Oxytetracycline	Doxycycline	0.963859	0	Peroxisome proliferator-activated receptor gamma (CHEMBL235)	7.40762	0.0123387	oligospermia
Oxytetracycline	Doxycycline	0.963859	0	Adrenergic receptor beta (CHEMBL2094118)	7.39317	0.000595491	Raynaud
Oxytetracycline	Doxycycline	0.963859	0	Glucocorticoid receptor (CHEMBL2034)	7.30903	0.0312888	Aseptic necrosis
Oxytetracycline	Doxycycline	0.963859	0	Lysosomal alpha-glucosidase (CHEMBL2608)	7.24821	0.0176406	subarachnoid hemorrhage
Oxytetracycline	Doxycycline	0.963859	0	Adrenergic receptor beta (CHEMBL2094118)	7.1878	0.00685219	ischemic colitis
Doxycycline	Oxytetracycline	0.963859	0	Dopamine D1 receptor (CHEMBL2056)	6.92554	2.60858e-11	protrusion of the tongue
Oxytetracycline	Doxycycline	0.963859	1	Bromodomain adjacent to zinc finger domain protein 2B (CHEMBL1741220)	6.91297	0.000236962	protrusion of the tongue
Doxycycline	Oxytetracycline	0.963859	1	Bromodomain adjacent to zinc finger domain protein 2B (CHEMBL1741220)	6.91297	0.000236962	protrusion of the tongue
Oxytetracycline	Doxycycline	0.963859	0	Tyrosyl-DNA phosphodiesterase 1 (CHEMBL1075138)	6.87908	0.0416196	motor restlessness
Oxytetracycline	Doxycycline	0.963859	0	Muscleblind-like protein 1 (CHEMBL1293317)	6.83442	0.0492617	ureteral obstruction
Oxytetracycline	Doxycycline	0.963859	0	Thyroid hormone receptor beta-1 (CHEMBL1947)	6.77939	0.0438057	ovarian cancer
Oxytetracycline	Doxycycline	0.963859	1	Solute carrier family 22 member 6 (CHEMBL1641347)	6.42048	0.0127632	nephrotic syndrome
Doxycycline	Oxytetracycline	0.963859	1	Solute carrier family 22 member 6 (CHEMBL1641347)	6.42048	0.0127632	nephrotic syndrome
Doxycycline	Oxytetracycline	0.963859	0	Dopamine D1 receptor (CHEMBL2056)	6.37879	0.0318041	buccoglossal syndrome
Doxycycline	Oxytetracycline	0.963859	0	Dopamine D1 receptor (CHEMBL2056)	6.37879	0.0318041	pseudoparkinsonism
Doxycycline	Oxytetracycline	0.963859	0	Serum albumin (CHEMBL3253)	6.33083	0.0103245	hypertrophic cardiomyopathy
Doxycycline	Oxytetracycline	0.963859	0	Serum albumin (CHEMBL3253)	6.33083	0.0103245	mesenteric arterial thrombosis
Oxytetracycline	Doxycycline	0.963859	0	Bile acid receptor FXR (CHEMBL2047)	6.33083	0.0275248	mood disturbances
Doxycycline	Oxytetracycline	0.963859	0	Dopamine D1 receptor (CHEMBL2056)	6.26281	0.000351422	testicular swelling
Oxytetracycline	Doxycycline	0.963859	0	Ataxin-2 (CHEMBL1795085)	6.23704	0.0210507	false positive pregnancy tests
Doxycycline	Oxytetracycline	0.963859	0	Dopamine D1 receptor (CHEMBL2056)	6.21932	2.29686e-06	opisthotonos
Oxytetracycline	Doxycycline	0.963859	0	Chromobox protein homolog 1 (CHEMBL1741193)	6.20029	0.0444418	positive pregnancy tests
Oxytetracycline	Doxycycline	0.963859	0	Ubiquitin carboxyl-terminal hydrolase 2 (CHEMBL1293227)	6.18549	0.00615613	paralytic ileus
Oxytetracycline	Doxycycline	0.963859	0	Adrenergic receptor beta (CHEMBL2094118)	6.16098	0.00231052	mental depression
Doxycycline	Oxytetracycline	0.963859	0	Serum albumin (CHEMBL3253)	6.15497	0.0354524	myocardial rupture
Doxycycline	Oxytetracycline	0.963859	0	Serum albumin (CHEMBL3253)	6.15497	0.0354524	necrotizing enterocolitis
Doxycycline	Oxytetracycline	0.963859	0	Serum albumin (CHEMBL3253)	6.15497	0.0354524	bladder dysfunction
Oxytetracycline	Doxycycline	0.963859	0	Muscleblind-like protein 1 (CHEMBL1293317)	6.15097	0.00196412	urine output
Doxycycline	Oxytetracycline	0.963859	0	Dopamine D1 receptor (CHEMBL2056)	6.12364	1.55566e-12	tardive dyskinesia
Doxycycline	Oxytetracycline	0.963859	0	Dopamine D1 receptor (CHEMBL2056)	6.12364	1.08903e-05	cogwheel rigidity
Oxytetracycline	Doxycycline	0.963859	1	Solute carrier family 22 member 6 (CHEMBL1641347)	6.00357	9.70172e-07	interstitial nephritis
Doxycycline	Oxytetracycline	0.963859	1	Solute carrier family 22 member 6 (CHEMBL1641347)	6.00357	9.70172e-07	interstitial nephritis
Oxytetracycline	Doxycycline	0.963859	1	Solute carrier family 22 member 6 (CHEMBL1641347)	5.97769	0.0176571	enterocolitis
Doxycycline	Oxytetracycline	0.963859	1	Solute carrier family 22 member 6 (CHEMBL1641347)	5.97769	0.0176571	enterocolitis
Oxytetracycline	Doxycycline	0.963859	1	Solute carrier family 22 member 6 (CHEMBL1641347)	5.92199	0.000403629	toxic nephropathy
Doxycycline	Oxytetracycline	0.963859	1	Solute carrier family 22 member 6 (CHEMBL1641347)	5.92199	0.000403629	toxic nephropathy
Oxytetracycline	Doxycycline	0.963859	1	DNA-(apurinic or apyrimidinic site) lyase (CHEMBL5619)	5.90877	0.035993	hyperprolactinemia
Doxycycline	Oxytetracycline	0.963859	1	DNA-(apurinic or apyrimidinic site) lyase (CHEMBL5619)	5.90877	0.035993	hyperprolactinemia
Oxytetracycline	Doxycycline	0.963859	0	Adrenergic receptor beta (CHEMBL2094118)	5.8676	0.0415631	claudication
Doxycycline	Oxytetracycline	0.963859	0	Dopamine D1 receptor (CHEMBL2056)	5.85348	6.64762e-06	hypomania
Oxytetracycline	Doxycycline	0.963859	0	Glucocorticoid receptor (CHEMBL2034)	5.84722	0.00567906	acneiform eruptions
Oxytetracycline	Doxycycline	0.963859	0	Glucocorticoid receptor (CHEMBL2034)	5.84722	0.0139813	perioral dermatitis
Oxytetracycline	Doxycycline	0.963859	1	Solute carrier family 22 member 6 (CHEMBL1641347)	5.82699	0.0086	tubular
Doxycycline	Oxytetracycline	0.963859	1	Solute carrier family 22 member 6 (CHEMBL1641347)	5.82699	0.0086	tubular
Oxytetracycline	Doxycycline	0.963859	0	Adrenergic receptor beta (CHEMBL2094118)	5.75024	0.0207367	peripheral coldness
Doxycycline	Oxytetracycline	0.963859	0	Dopamine D1 receptor (CHEMBL2056)	5.74091	9.72065e-17	extrapyramidal symptoms
Doxycycline	Oxytetracycline	0.963859	0	Dopamine D1 receptor (CHEMBL2056)	5.74091	0.0209472	mitral insufficiency
Oxytetracycline	Doxycycline	0.963859	1	Solute carrier family 22 member 6 (CHEMBL1641347)	5.71493	0.047716	epigastric pain
Doxycycline	Oxytetracycline	0.963859	1	Solute carrier family 22 member 6 (CHEMBL1641347)	5.71493	0.047716	epigastric pain
Oxytetracycline	Doxycycline	0.963859	1	Bromodomain adjacent to zinc finger domain protein 2B (CHEMBL1741220)	5.64559	0.0196699	skin pigmentation
Doxycycline	Oxytetracycline	0.963859	1	Bromodomain adjacent to zinc finger domain protein 2B (CHEMBL1741220)	5.64559	0.0196699	skin pigmentation
Doxycycline	Oxytetracycline	0.963859	0	Dopamine D1 receptor (CHEMBL2056)	5.64019	3.90146e-06	akinesia
Oxytetracycline	Doxycycline	0.963859	1	Solute carrier family 22 member 6 (CHEMBL1641347)	5.62834	0.00170863	serum sickness
Doxycycline	Oxytetracycline	0.963859	1	Solute carrier family 22 member 6 (CHEMBL1641347)	5.62834	0.00170863	serum sickness
Oxytetracycline	Doxycycline	0.963859	0	Ataxin-2 (CHEMBL1795085)	5.61333	0.000441023	parotid swelling
Oxytetracycline	Doxycycline	0.963859	1	Lysine-specific demethylase 4A (CHEMBL5896)	5.61333	0.0471923	skin pigmentation
Doxycycline	Oxytetracycline	0.963859	1	Lysine-specific demethylase 4A (CHEMBL5896)	5.61333	0.0471923	skin pigmentation
Oxytetracycline	Doxycycline	0.963859	0	Glucocorticoid receptor (CHEMBL2034)	5.53947	0.00338206	miliaria
Oxytetracycline	Doxycycline	0.963859	0	Glucocorticoid receptor (CHEMBL2034)	5.50327	0.00844696	secondary infection
Oxytetracycline	Doxycycline	0.963859	0	Adrenergic receptor beta (CHEMBL2094118)	5.47642	0.0119668	memory loss
Oxytetracycline	Doxycycline	0.963859	0	Glucocorticoid receptor (CHEMBL2034)	5.45741	0.0201534	telangiectasia
Oxytetracycline	Doxycycline	0.963859	0	Chromobox protein homolog 1 (CHEMBL1741193)	5.37359	4.51169e-05	protrusion of the tongue
Oxytetracycline	Doxycycline	0.963859	0	Glucocorticoid receptor (CHEMBL2034)	5.35995	0.000679285	striae
Oxytetracycline	Doxycycline	0.963859	0	Ataxin-2 (CHEMBL1795085)	5.34603	0.0203273	positive pregnancy tests
Oxytetracycline	Doxycycline	0.963859	0	Ataxin-2 (CHEMBL1795085)	5.34603	0.0203273	peculiar taste
Oxytetracycline	Doxycycline	0.963859	0	Menin/Histone-lysine N-methyltransferase MLL (CHEMBL2093861)	5.22981	0.0372966	false positive pregnancy tests
Doxycycline	Oxytetracycline	0.963859	0	Dopamine D1 receptor (CHEMBL2056)	5.21901	4.81247e-06	torticollis
Doxycycline	Oxytetracycline	0.963859	0	Serum albumin (CHEMBL3253)	5.17018	0.0149596	porphyria cutanea tarda
Oxytetracycline	Doxycycline	0.963859	0	Glucocorticoid receptor (CHEMBL2034)	5.11632	0.0281508	cushingoid
Doxycycline	Oxytetracycline	0.963859	0	Dopamine D1 receptor (CHEMBL2056)	5.10303	0.03949	EPS
Doxycycline	Oxytetracycline	0.963859	0	Dopamine D1 receptor (CHEMBL2056)	5.10303	0.03949	Female Sexual Dysfunction
Doxycycline	Oxytetracycline	0.963859	0	Dopamine D1 receptor (CHEMBL2056)	5.0408	2.47512e-11	neuroleptic malignant
Oxytetracycline	Doxycycline	0.963859	0	Glucocorticoid receptor (CHEMBL2034)	5.0119	0.00692044	subcapsular cataracts
3Alpha,17beta-dihydroxy-5alpha-androstane	Testosterone	0.963294	1	Testis-specific androgen-binding protein (CHEMBL3305)	50.52	0.00500188	cervical erosion
3Alpha,17beta-dihydroxy-5alpha-androstane	Testosterone	0.963294	1	Testis-specific androgen-binding protein (CHEMBL3305)	50.52	0.00500188	hemorrhagic eruption
3Alpha,17beta-dihydroxy-5alpha-androstane	Testosterone	0.963294	1	Testis-specific androgen-binding protein (CHEMBL3305)	45.9273	7.998e-07	melasma
3Alpha,17beta-dihydroxy-5alpha-androstane	Testosterone	0.963294	1	Testis-specific androgen-binding protein (CHEMBL3305)	42.1	3.14687e-05	breast discharge
3Alpha,17beta-dihydroxy-5alpha-androstane	Testosterone	0.963294	1	Testis-specific androgen-binding protein (CHEMBL3305)	36.0857	0.0118457	hemangiomas
3Alpha,17beta-dihydroxy-5alpha-androstane	Testosterone	0.963294	1	Testis-specific androgen-binding protein (CHEMBL3305)	31.575	0.0160655	breast mass
3Alpha,17beta-dihydroxy-5alpha-androstane	Testosterone	0.963294	1	Testis-specific androgen-binding protein (CHEMBL3305)	31.575	0.0160655	peliosis hepatis
3Alpha,17beta-dihydroxy-5alpha-androstane	Testosterone	0.963294	1	Testis-specific androgen-binding protein (CHEMBL3305)	28.0667	1.6765e-05	ovarian cyst
3Alpha,17beta-dihydroxy-5alpha-androstane	Testosterone	0.963294	1	Testis-specific androgen-binding protein (CHEMBL3305)	28.0667	0.00250611	Decreased carbohydrate tolerance
3Alpha,17beta-dihydroxy-5alpha-androstane	Testosterone	0.963294	1	Testis-specific androgen-binding protein (CHEMBL3305)	28.0667	0.0208412	ovarian cancer
3Alpha,17beta-dihydroxy-5alpha-androstane	Testosterone	0.963294	1	Testis-specific androgen-binding protein (CHEMBL3305)	26.5895	2.21005e-05	breast tenderness
3Alpha,17beta-dihydroxy-5alpha-androstane	Testosterone	0.963294	1	Testis-specific androgen-binding protein (CHEMBL3305)	25.26	0.0266524	perineal pain
3Alpha,17beta-dihydroxy-5alpha-androstane	Testosterone	0.963294	1	Testis-specific androgen-binding protein (CHEMBL3305)	25.26	0.0266524	cerebral thrombosis
3Alpha,17beta-dihydroxy-5alpha-androstane	Testosterone	0.963294	1	Testis-specific androgen-binding protein (CHEMBL3305)	25.26	0.0266524	decreased glucose
3Alpha,17beta-dihydroxy-5alpha-androstane	Testosterone	0.963294	1	Testis-specific androgen-binding protein (CHEMBL3305)	25.26	0.0266524	gallbladder disease
3Alpha,17beta-dihydroxy-5alpha-androstane	Testosterone	0.963294	1	Testis-specific androgen-binding protein (CHEMBL3305)	21.05	0.0381516	glucose tolerance decreased
3Alpha,17beta-dihydroxy-5alpha-androstane	Testosterone	0.963294	1	Testis-specific androgen-binding protein (CHEMBL3305)	21.05	0.0381516	exacerbation of asthma
3Alpha,17beta-dihydroxy-5alpha-androstane	Testosterone	0.963294	1	Testis-specific androgen-binding protein (CHEMBL3305)	21.05	0.0381516	spontaneous abortion
3Alpha,17beta-dihydroxy-5alpha-androstane	Testosterone	0.963294	1	Testis-specific androgen-binding protein (CHEMBL3305)	21.05	0.0381516	Fluid and Electrolyte Disturbances
3Alpha,17beta-dihydroxy-5alpha-androstane	Testosterone	0.963294	1	Testis-specific androgen-binding protein (CHEMBL3305)	17.7263	0.0107778	uterine fibroids
3Alpha,17beta-dihydroxy-5alpha-androstane	Testosterone	0.963294	1	Testis-specific androgen-binding protein (CHEMBL3305)	16.1923	0.00232204	blood glucose increased
3Alpha,17beta-dihydroxy-5alpha-androstane	Testosterone	0.963294	1	Testis-specific androgen-binding protein (CHEMBL3305)	14.9689	4.21547e-06	menstrual irregularities
3Alpha,17beta-dihydroxy-5alpha-androstane	Testosterone	0.963294	1	Testis-specific androgen-binding protein (CHEMBL3305)	14.5731	3.25864e-07	hirsutism
3Alpha,17beta-dihydroxy-5alpha-androstane	Testosterone	0.963294	1	Testis-specific androgen-binding protein (CHEMBL3305)	12.9538	0.0257003	vaginal discharge
3Alpha,17beta-dihydroxy-5alpha-androstane	Testosterone	0.963294	1	Testis-specific androgen-binding protein (CHEMBL3305)	11.6138	0.0337608	genital pruritus
3Alpha,17beta-dihydroxy-5alpha-androstane	Testosterone	0.963294	1	Testis-specific androgen-binding protein (CHEMBL3305)	9.15217	0.0182417	breast enlargement
3Alpha,17beta-dihydroxy-5alpha-androstane	Testosterone	0.963294	1	Testis-specific androgen-binding protein (CHEMBL3305)	8.95745	0.0196383	fluid retention
3Alpha,17beta-dihydroxy-5alpha-androstane	Testosterone	0.963294	1	Testis-specific androgen-binding protein (CHEMBL3305)	8.95745	0.0196383	hypernatremia
3Alpha,17beta-dihydroxy-5alpha-androstane	Testosterone	0.963294	1	Testis-specific androgen-binding protein (CHEMBL3305)	8.77083	0.0210507	galactorrhea
3Alpha,17beta-dihydroxy-5alpha-androstane	Testosterone	0.963294	1	Testis-specific androgen-binding protein (CHEMBL3305)	8.77083	0.0210507	leukorrhea
3Alpha,17beta-dihydroxy-5alpha-androstane	Testosterone	0.963294	1	Testis-specific androgen-binding protein (CHEMBL3305)	8.42	0.00132209	cyst
3Alpha,17beta-dihydroxy-5alpha-androstane	Testosterone	0.963294	1	Testis-specific androgen-binding protein (CHEMBL3305)	8.07397	0.0016751	metrorrhagia
3Alpha,17beta-dihydroxy-5alpha-androstane	Testosterone	0.963294	1	Testis-specific androgen-binding protein (CHEMBL3305)	7.5403	0.0101171	redness
3Alpha,17beta-dihydroxy-5alpha-androstane	Testosterone	0.963294	1	Testis-specific androgen-binding protein (CHEMBL3305)	7.01667	0.0423935	seborrhea
3Alpha,17beta-dihydroxy-5alpha-androstane	Testosterone	0.963294	1	Testis-specific androgen-binding protein (CHEMBL3305)	6.85349	0.00391428	cholestatic jaundice
3Alpha,17beta-dihydroxy-5alpha-androstane	Testosterone	0.963294	1	Testis-specific androgen-binding protein (CHEMBL3305)	6.79032	8.48678e-06	enlargement
3Alpha,17beta-dihydroxy-5alpha-androstane	Testosterone	0.963294	1	Testis-specific androgen-binding protein (CHEMBL3305)	6.16098	0.0223271	Breast Disorders
3Alpha,17beta-dihydroxy-5alpha-androstane	Testosterone	0.963294	1	Testis-specific androgen-binding protein (CHEMBL3305)	6.08675	0.0235235	breast pain
3Alpha,17beta-dihydroxy-5alpha-androstane	Testosterone	0.963294	1	Testis-specific androgen-binding protein (CHEMBL3305)	5.8069	3.13821e-05	acne
3Alpha,17beta-dihydroxy-5alpha-androstane	Testosterone	0.963294	1	Testis-specific androgen-binding protein (CHEMBL3305)	5.19041	0.000756495	emotional lability
Flunisolide	Fluocinolone_Acetonide	0.963255	1	Glucocorticoid receptor (CHEMBL2034)	9.74537	0.00773767	myocardial rupture
Flunisolide	Fluocinolone_Acetonide	0.963255	1	Glucocorticoid receptor (CHEMBL2034)	8.77083	4.44151e-05	Fluid and Electrolyte Disturbances
Fluocinolone_Acetonide	Flunisolide	0.963255	0	Mothers against decapentaplegic homolog 3 (CHEMBL1293258)	8.77083	0.00647028	false positive pregnancy tests
Flunisolide	Fluocinolone_Acetonide	0.963255	1	Glucocorticoid receptor (CHEMBL2034)	8.35317	0.0171573	hypertrophic cardiomyopathy
Flunisolide	Fluocinolone_Acetonide	0.963255	1	Glucocorticoid receptor (CHEMBL2034)	8.35317	0.0171573	scaly skin
Flunisolide	Fluocinolone_Acetonide	0.963255	1	Glucocorticoid receptor (CHEMBL2034)	8.35317	0.0171573	hypokalemic alkalosis
Flunisolide	Fluocinolone_Acetonide	0.963255	1	Glucocorticoid receptor (CHEMBL2034)	8.35317	0.0171573	sterile abscess
Flunisolide	Fluocinolone_Acetonide	0.963255	1	Glucocorticoid receptor (CHEMBL2034)	8.35317	0.0171573	fat embolism
Flunisolide	Fluocinolone_Acetonide	0.963255	1	Glucocorticoid receptor (CHEMBL2034)	8.35317	0.0171573	muscle mass
Flunisolide	Fluocinolone_Acetonide	0.963255	1	Glucocorticoid receptor (CHEMBL2034)	8.35317	0.0171573	steroid myopathy
Flunisolide	Fluocinolone_Acetonide	0.963255	1	Glucocorticoid receptor (CHEMBL2034)	8.35317	0.0171573	reactions to skin tests
Flunisolide	Fluocinolone_Acetonide	0.963255	1	Glucocorticoid receptor (CHEMBL2034)	7.7963	0.000603762	Decreased carbohydrate tolerance
Fluocinolone_Acetonide	Flunisolide	0.963255	0	Mothers against decapentaplegic homolog 3 (CHEMBL1293258)	7.51786	0.00502653	obstipation
Fluocinolone_Acetonide	Flunisolide	0.963255	0	Mothers against decapentaplegic homolog 3 (CHEMBL1293258)	7.51786	0.00502653	positive pregnancy tests
Flunisolide	Fluocinolone_Acetonide	0.963255	1	Glucocorticoid receptor (CHEMBL2034)	7.44192	0.00314341	growth suppression
Fluocinolone_Acetonide	Flunisolide	0.963255	0	Mothers against decapentaplegic homolog 3 (CHEMBL1293258)	7.30903	0.0205794	pseudoparkinsonism
Flunisolide	Fluocinolone_Acetonide	0.963255	1	Glucocorticoid receptor (CHEMBL2034)	7.30903	0.0312888	Aseptic necrosis
Fluocinolone_Acetonide	Flunisolide	0.963255	0	Mothers against decapentaplegic homolog 3 (CHEMBL1293258)	6.82176	0.00306105	cerebral edema
Fluocinolone_Acetonide	Flunisolide	0.963255	0	Mothers against decapentaplegic homolog 3 (CHEMBL1293258)	6.26488	0.0431377	left ventricular dysfunction
Fluocinolone_Acetonide	Flunisolide	0.963255	0	MAP kinase ERK2 (CHEMBL4040)	5.91569	0.0136748	obstipation
Flunisolide	Fluocinolone_Acetonide	0.963255	1	Glucocorticoid receptor (CHEMBL2034)	5.84722	0.00567906	acneiform eruptions
Flunisolide	Fluocinolone_Acetonide	0.963255	1	Glucocorticoid receptor (CHEMBL2034)	5.84722	0.0139813	perioral dermatitis
Flunisolide	Fluocinolone_Acetonide	0.963255	1	Glucocorticoid receptor (CHEMBL2034)	5.53947	0.00338206	miliaria
Flunisolide	Fluocinolone_Acetonide	0.963255	1	Glucocorticoid receptor (CHEMBL2034)	5.50327	0.00844696	secondary infection
Flunisolide	Fluocinolone_Acetonide	0.963255	1	Glucocorticoid receptor (CHEMBL2034)	5.45741	0.0201534	telangiectasia
Flunisolide	Fluocinolone_Acetonide	0.963255	1	Glucocorticoid receptor (CHEMBL2034)	5.35995	0.000679285	striae
Fluocinolone_Acetonide	Flunisolide	0.963255	0	MAP kinase ERK2 (CHEMBL4040)	5.17623	0.0310988	mitral insufficiency
Flunisolide	Fluocinolone_Acetonide	0.963255	1	Glucocorticoid receptor (CHEMBL2034)	5.11632	0.0281508	cushingoid
Flunisolide	Fluocinolone_Acetonide	0.963255	1	Glucocorticoid receptor (CHEMBL2034)	5.0119	0.00692044	subcapsular cataracts
Betamethasone	Desoximetasone	0.961712	0	Thyroid hormone receptor beta-1 (CHEMBL1947)	6.77939	0.0438057	ovarian cancer
4-Androstenedione	Testosterone	0.961463	1	Corticosteroid binding globulin (CHEMBL2421)	56.1333	0.000150305	Decreased carbohydrate tolerance
4-Androstenedione	Testosterone	0.961463	1	Corticosteroid binding globulin (CHEMBL2421)	42.1	0.0075817	Fluid and Electrolyte Disturbances
4-Androstenedione	Testosterone	0.961463	1	Corticosteroid binding globulin (CHEMBL2421)	37.4222	0.000596339	latent diabetes
4-Androstenedione	Testosterone	0.961463	1	Corticosteroid binding globulin (CHEMBL2421)	26.5895	0.0204933	breast tenderness
4-Androstenedione	Testosterone	0.961463	1	Corticosteroid binding globulin (CHEMBL2421)	20.208	0.0351832	allergic contact dermatitis
4-Androstenedione	Testosterone	0.961463	1	Cytochrome P450 19A1 (CHEMBL1978)	19.7344	0.0423935	lymphedema
4-Androstenedione	Testosterone	0.961463	1	Corticosteroid binding globulin (CHEMBL2421)	19.4308	0.0381516	blood glucose increased
4-Androstenedione	Testosterone	0.961463	1	Corticosteroid binding globulin (CHEMBL2421)	16.1923	0.000609512	hirsutism
4-Androstenedione	Testosterone	0.961463	1	Corticosteroid binding globulin (CHEMBL2421)	14.9689	0.0104	menstrual irregularities
4-Androstenedione	Testosterone	0.961463	1	Corticosteroid binding globulin (CHEMBL2421)	14.3319	0.0118159	fluid retention
4-Androstenedione	Testosterone	0.961463	1	Corticosteroid binding globulin (CHEMBL2421)	14.3319	0.0118159	hypernatremia
4-Androstenedione	Testosterone	0.961463	1	Nuclear receptor ROR-gamma (CHEMBL1741186)	10.9635	0.00812442	peliosis hepatis
4-Androstenedione	Testosterone	0.961463	1	Androgen Receptor (CHEMBL1871)	10.2061	0.0290667	testicular atrophy
4-Androstenedione	Testosterone	0.961463	1	Retinoid X receptor alpha (CHEMBL2061)	10.2061	0.0351832	oligomenorrhea
4-Androstenedione	Testosterone	0.961463	1	Corticosteroid binding globulin (CHEMBL2421)	10.0537	0.0302411	redness
4-Androstenedione	Testosterone	0.961463	0	Muscleblind-like protein 1 (CHEMBL1293317)	10.0238	0.036993	abdominal distress
4-Androstenedione	Testosterone	0.961463	1	Glucocorticoid receptor (CHEMBL2034)	9.74537	0.00773767	myocardial rupture
4-Androstenedione	Testosterone	0.961463	0	Neuropeptide S receptor (CHEMBL5162)	9.46067	0.00496693	false positive pregnancy tests
4-Androstenedione	Testosterone	0.961463	0	Peroxisome proliferator-activated receptor delta (CHEMBL3979)	9.05376	0.0040026	ovarian cancer
4-Androstenedione	Testosterone	0.961463	0	Peroxisome proliferator-activated receptor delta (CHEMBL3979)	9.05376	0.0481027	oligomenorrhea
4-Androstenedione	Testosterone	0.961463	1	Glucocorticoid receptor (CHEMBL2034)	8.77083	4.44151e-05	Fluid and Electrolyte Disturbances
4-Androstenedione	Testosterone	0.961463	0	Mothers against decapentaplegic homolog 3 (CHEMBL1293258)	8.77083	0.00647028	false positive pregnancy tests
4-Androstenedione	Testosterone	0.961463	1	Retinoid X receptor alpha (CHEMBL2061)	8.50505	0.0215482	ovarian cancer
4-Androstenedione	Testosterone	0.961463	1	Glucocorticoid receptor (CHEMBL2034)	8.35317	0.0171573	hypertrophic cardiomyopathy
4-Androstenedione	Testosterone	0.961463	1	Glucocorticoid receptor (CHEMBL2034)	8.35317	0.0171573	scaly skin
4-Androstenedione	Testosterone	0.961463	1	Glucocorticoid receptor (CHEMBL2034)	8.35317	0.0171573	hypokalemic alkalosis
4-Androstenedione	Testosterone	0.961463	1	Glucocorticoid receptor (CHEMBL2034)	8.35317	0.0171573	sterile abscess
4-Androstenedione	Testosterone	0.961463	1	Glucocorticoid receptor (CHEMBL2034)	8.35317	0.0171573	fat embolism
4-Androstenedione	Testosterone	0.961463	1	Glucocorticoid receptor (CHEMBL2034)	8.35317	0.0171573	muscle mass
4-Androstenedione	Testosterone	0.961463	1	Glucocorticoid receptor (CHEMBL2034)	8.35317	0.0171573	steroid myopathy
4-Androstenedione	Testosterone	0.961463	1	Glucocorticoid receptor (CHEMBL2034)	8.35317	0.0171573	reactions to skin tests
4-Androstenedione	Testosterone	0.961463	0	Neuropeptide S receptor (CHEMBL5162)	8.10915	0.0035791	obstipation
4-Androstenedione	Testosterone	0.961463	0	Neuropeptide S receptor (CHEMBL5162)	8.10915	0.0035791	positive pregnancy tests
4-Androstenedione	Testosterone	0.961463	1	Nuclear receptor ROR-gamma (CHEMBL1741186)	7.97348	0.0304242	oligospermia
4-Androstenedione	Testosterone	0.961463	0	Neuropeptide S receptor (CHEMBL5162)	7.8839	0.0160484	pseudoparkinsonism
4-Androstenedione	Testosterone	0.961463	1	Glucocorticoid receptor (CHEMBL2034)	7.7963	0.000603762	Decreased carbohydrate tolerance
4-Androstenedione	Testosterone	0.961463	0	Mothers against decapentaplegic homolog 3 (CHEMBL1293258)	7.51786	0.00502653	obstipation
4-Androstenedione	Testosterone	0.961463	0	Mothers against decapentaplegic homolog 3 (CHEMBL1293258)	7.51786	0.00502653	positive pregnancy tests
4-Androstenedione	Testosterone	0.961463	0	Muscleblind-like protein 1 (CHEMBL1293317)	7.51786	0.0342893	myelodysplastic syndrome
4-Androstenedione	Testosterone	0.961463	1	Glucocorticoid receptor (CHEMBL2034)	7.44192	0.00314341	growth suppression
4-Androstenedione	Testosterone	0.961463	1	Androgen Receptor (CHEMBL1871)	7.44192	0.00360363	Decreased carbohydrate tolerance
4-Androstenedione	Testosterone	0.961463	1	Androgen Receptor (CHEMBL1871)	7.44192	0.00360363	Fluid and Electrolyte Disturbances
4-Androstenedione	Testosterone	0.961463	0	Neuropeptide S receptor (CHEMBL5162)	7.3583	0.00201318	cerebral edema
4-Androstenedione	Testosterone	0.961463	0	Mothers against decapentaplegic homolog 3 (CHEMBL1293258)	7.30903	0.0205794	pseudoparkinsonism
4-Androstenedione	Testosterone	0.961463	1	Glucocorticoid receptor (CHEMBL2034)	7.30903	0.0312888	Aseptic necrosis
4-Androstenedione	Testosterone	0.961463	1	Retinoid X receptor alpha (CHEMBL2061)	6.95868	0.0462551	oligospermia
4-Androstenedione	Testosterone	0.961463	0	Muscleblind-like protein 1 (CHEMBL1293317)	6.83442	0.0492617	ureteral obstruction
4-Androstenedione	Testosterone	0.961463	0	Mothers against decapentaplegic homolog 3 (CHEMBL1293258)	6.82176	0.00306105	cerebral edema
4-Androstenedione	Testosterone	0.961463	1	Corticosteroid binding globulin (CHEMBL2421)	6.79032	0.0159103	enlargement
4-Androstenedione	Testosterone	0.961463	0	Neuropeptide S receptor (CHEMBL5162)	6.75762	0.0341077	macula
4-Androstenedione	Testosterone	0.961463	0	Nuclear factor NF-kappa-B p105 subunit (CHEMBL3251)	6.71809	0.0112812	mitral insufficiency
4-Androstenedione	Testosterone	0.961463	0	Nuclear factor NF-kappa-B p105 subunit (CHEMBL3251)	6.39818	0.040473	peculiar taste
4-Androstenedione	Testosterone	0.961463	0	Neuropeptide S receptor (CHEMBL5162)	6.30712	0.0177063	motor restlessness
4-Androstenedione	Testosterone	0.961463	0	Mothers against decapentaplegic homolog 3 (CHEMBL1293258)	6.26488	0.0431377	left ventricular dysfunction
4-Androstenedione	Testosterone	0.961463	0	Muscleblind-like protein 1 (CHEMBL1293317)	6.15097	0.00196412	urine output
4-Androstenedione	Testosterone	0.961463	0	MAP kinase ERK2 (CHEMBL4040)	5.91569	0.0136748	obstipation
4-Androstenedione	Testosterone	0.961463	1	Glucocorticoid receptor (CHEMBL2034)	5.84722	0.00567906	acneiform eruptions
4-Androstenedione	Testosterone	0.961463	1	Glucocorticoid receptor (CHEMBL2034)	5.84722	0.0139813	perioral dermatitis
4-Androstenedione	Testosterone	0.961463	1	Corticosteroid binding globulin (CHEMBL2421)	5.8069	0.0270745	increased appetite
4-Androstenedione	Testosterone	0.961463	1	Corticosteroid binding globulin (CHEMBL2421)	5.76712	0.02778	emotional lability
4-Androstenedione	Testosterone	0.961463	1	Corticosteroid binding globulin (CHEMBL2421)	5.72789	0.0281508	anaphylactoid reactions
4-Androstenedione	Testosterone	0.961463	0	Nuclear factor NF-kappa-B p105 subunit (CHEMBL3251)	5.70019	0.0114994	testicular swelling
4-Androstenedione	Testosterone	0.961463	0	HERG (CHEMBL240)	5.61333	0.00264117	peculiar taste
4-Androstenedione	Testosterone	0.961463	0	HERG (CHEMBL240)	5.61333	0.0300105	polymorphic ventricular tachycardia
4-Androstenedione	Testosterone	0.961463	0	HERG (CHEMBL240)	5.61333	0.0300105	false positive pregnancy tests
4-Androstenedione	Testosterone	0.961463	0	HERG (CHEMBL240)	5.61333	0.0300105	masked facies
4-Androstenedione	Testosterone	0.961463	1	Glucocorticoid receptor (CHEMBL2034)	5.53947	0.00338206	miliaria
4-Androstenedione	Testosterone	0.961463	0	Neuropeptide S receptor (CHEMBL5162)	5.51873	0.0150362	asphyxia
4-Androstenedione	Testosterone	0.961463	1	Glucocorticoid receptor (CHEMBL2034)	5.50327	0.00844696	secondary infection
4-Androstenedione	Testosterone	0.961463	1	Glucocorticoid receptor (CHEMBL2034)	5.45741	0.0201534	telangiectasia
4-Androstenedione	Testosterone	0.961463	0	Nuclear factor NF-kappa-B p105 subunit (CHEMBL3251)	5.37447	0.0371872	parotid swelling
4-Androstenedione	Testosterone	0.961463	1	Glucocorticoid receptor (CHEMBL2034)	5.35995	0.000679285	striae
4-Androstenedione	Testosterone	0.961463	0	MAP kinase ERK2 (CHEMBL4040)	5.17623	0.0310988	mitral insufficiency
4-Androstenedione	Testosterone	0.961463	1	Glucocorticoid receptor (CHEMBL2034)	5.11632	0.0281508	cushingoid
4-Androstenedione	Testosterone	0.961463	0	HERG (CHEMBL240)	5.07873	4.59372e-09	protrusion of the tongue
4-Androstenedione	Testosterone	0.961463	0	HERG (CHEMBL240)	5.052	0.000915522	parotid swelling
4-Androstenedione	Testosterone	0.961463	1	Glucocorticoid receptor (CHEMBL2034)	5.0119	0.00692044	subcapsular cataracts
Betamethasone	Triamcinolone	0.96146	1	Progesterone receptor (CHEMBL208)	42.1	0.0075817	cervical erosion
Betamethasone	Triamcinolone	0.96146	1	Progesterone receptor (CHEMBL208)	42.1	0.0075817	cleft palate
Betamethasone	Triamcinolone	0.96146	1	Progesterone receptor (CHEMBL208)	42.1	0.0075817	hemorrhagic eruption
Betamethasone	Triamcinolone	0.96146	1	Progesterone receptor (CHEMBL208)	40.0952	0.000656354	sterile abscess
Betamethasone	Triamcinolone	0.96146	1	Progesterone receptor (CHEMBL208)	35.0833	4.66251e-06	Decreased carbohydrate tolerance
Betamethasone	Triamcinolone	0.96146	1	Progesterone receptor (CHEMBL208)	35.0833	0.0122933	bladder dysfunction
Betamethasone	Triamcinolone	0.96146	1	Progesterone receptor (CHEMBL208)	35.0833	0.0122933	myocardial rupture
Betamethasone	Triamcinolone	0.96146	1	Progesterone receptor (CHEMBL208)	30.0714	0.0174126	fat embolism
Betamethasone	Triamcinolone	0.96146	1	Progesterone receptor (CHEMBL208)	30.0714	0.0174126	hypokalemic alkalosis
Betamethasone	Triamcinolone	0.96146	1	Progesterone receptor (CHEMBL208)	30.0714	0.0174126	scaly skin
Betamethasone	Triamcinolone	0.96146	1	Progesterone receptor (CHEMBL208)	30.0714	0.0174126	hemangiomas
Betamethasone	Triamcinolone	0.96146	1	Progesterone receptor (CHEMBL208)	30.0714	0.0174126	muscle mass
Betamethasone	Triamcinolone	0.96146	1	Progesterone receptor (CHEMBL208)	30.0714	0.0174126	steroid myopathy
Betamethasone	Triamcinolone	0.96146	1	Progesterone receptor (CHEMBL208)	30.0714	0.0174126	hypertrophic cardiomyopathy
Betamethasone	Triamcinolone	0.96146	1	Progesterone receptor (CHEMBL208)	30.0714	0.0174126	paraparesis
Betamethasone	Triamcinolone	0.96146	1	Progesterone receptor (CHEMBL208)	30.0714	0.0174126	reactions to skin tests
Betamethasone	Triamcinolone	0.96146	1	Progesterone receptor (CHEMBL208)	26.3125	0.0237552	breast mass
Betamethasone	Triamcinolone	0.96146	1	Progesterone receptor (CHEMBL208)	26.3125	0.0237552	Aseptic necrosis
Betamethasone	Triamcinolone	0.96146	1	Progesterone receptor (CHEMBL208)	25.5152	0.00351291	melasma
Betamethasone	Triamcinolone	0.96146	1	Progesterone receptor (CHEMBL208)	23.3889	0.0047457	Fluid and Electrolyte Disturbances
Betamethasone	Triamcinolone	0.96146	1	Progesterone receptor (CHEMBL208)	23.3889	0.0307067	Negative nitrogen balance
Betamethasone	Triamcinolone	0.96146	1	Progesterone receptor (CHEMBL208)	23.3889	0.0307067	ovarian cancer
Betamethasone	Triamcinolone	0.96146	1	Progesterone receptor (CHEMBL208)	23.3889	0.0307067	ulcerative esophagitis
Betamethasone	Triamcinolone	0.96146	1	Progesterone receptor (CHEMBL208)	23.3889	0.0307067	compression fractures
Betamethasone	Triamcinolone	0.96146	1	Progesterone receptor (CHEMBL208)	22.1579	7.00394e-05	breast tenderness
Betamethasone	Triamcinolone	0.96146	1	Progesterone receptor (CHEMBL208)	21.05	0.0381516	gallbladder disease
Betamethasone	Triamcinolone	0.96146	1	Progesterone receptor (CHEMBL208)	21.05	0.0381516	breast discharge
Betamethasone	Triamcinolone	0.96146	1	Progesterone receptor (CHEMBL208)	21.05	0.0381516	cerebral thrombosis
Betamethasone	Triamcinolone	0.96146	1	Progesterone receptor (CHEMBL208)	21.05	0.0381516	decreased glucose
Betamethasone	Triamcinolone	0.96146	1	Progesterone receptor (CHEMBL208)	19.4907	0.00121544	latent diabetes
Betamethasone	Triamcinolone	0.96146	1	Progesterone receptor (CHEMBL208)	19.1364	0.0465922	inflammatory bowel disease
Betamethasone	Triamcinolone	0.96146	1	Progesterone receptor (CHEMBL208)	19.1364	0.0465922	growth suppression
Betamethasone	Triamcinolone	0.96146	1	Progesterone receptor (CHEMBL208)	17.5417	0.0114468	cushingoid
Betamethasone	Triamcinolone	0.96146	1	Progesterone receptor (CHEMBL208)	15.5926	0.0160303	ovarian cyst
Betamethasone	Triamcinolone	0.96146	1	Progesterone receptor (CHEMBL208)	14.0333	0.00454924	allergic contact dermatitis
Betamethasone	Triamcinolone	0.96146	1	Progesterone receptor (CHEMBL208)	13.3651	0.0245827	papilledema
Betamethasone	Triamcinolone	0.96146	1	Progesterone receptor (CHEMBL208)	12.4741	2.77131e-05	menstrual irregularities
Betamethasone	Triamcinolone	0.96146	1	Progesterone receptor (CHEMBL208)	12.2029	0.0312081	pseudotumor cerebri
Betamethasone	Triamcinolone	0.96146	1	Progesterone receptor (CHEMBL208)	12.1442	3.7698e-06	hirsutism
Betamethasone	Triamcinolone	0.96146	1	Progesterone receptor (CHEMBL208)	10.7949	0.0425979	blood glucose increased
Betamethasone	Triamcinolone	0.96146	1	Progesterone receptor (CHEMBL208)	10.7949	0.0425979	thromboembolism
Betamethasone	Triamcinolone	0.96146	0	Androgen Receptor (CHEMBL1871)	10.2061	0.0290667	testicular atrophy
Betamethasone	Triamcinolone	0.96146	1	Progesterone receptor (CHEMBL208)	10.0238	0.0149854	pathological fracture
Betamethasone	Triamcinolone	0.96146	1	Glucocorticoid receptor (CHEMBL2034)	9.74537	0.00773767	myocardial rupture
Betamethasone	Triamcinolone	0.96146	1	Progesterone receptor (CHEMBL208)	8.95745	0.00606782	fluid retention
Betamethasone	Triamcinolone	0.96146	1	Progesterone receptor (CHEMBL208)	8.95745	0.00606782	hypernatremia
Betamethasone	Triamcinolone	0.96146	1	Glucocorticoid receptor (CHEMBL2034)	8.77083	4.44151e-05	Fluid and Electrolyte Disturbances
Betamethasone	Triamcinolone	0.96146	1	Glucocorticoid receptor (CHEMBL2034)	8.35317	0.0171573	hypertrophic cardiomyopathy
Betamethasone	Triamcinolone	0.96146	1	Glucocorticoid receptor (CHEMBL2034)	8.35317	0.0171573	scaly skin
Betamethasone	Triamcinolone	0.96146	1	Glucocorticoid receptor (CHEMBL2034)	8.35317	0.0171573	hypokalemic alkalosis
Betamethasone	Triamcinolone	0.96146	1	Glucocorticoid receptor (CHEMBL2034)	8.35317	0.0171573	sterile abscess
Betamethasone	Triamcinolone	0.96146	1	Glucocorticoid receptor (CHEMBL2034)	8.35317	0.0171573	fat embolism
Betamethasone	Triamcinolone	0.96146	1	Glucocorticoid receptor (CHEMBL2034)	8.35317	0.0171573	muscle mass
Betamethasone	Triamcinolone	0.96146	1	Glucocorticoid receptor (CHEMBL2034)	8.35317	0.0171573	steroid myopathy
Betamethasone	Triamcinolone	0.96146	1	Glucocorticoid receptor (CHEMBL2034)	8.35317	0.0171573	reactions to skin tests
Betamethasone	Triamcinolone	0.96146	1	Glucocorticoid receptor (CHEMBL2034)	7.7963	0.000603762	Decreased carbohydrate tolerance
Betamethasone	Triamcinolone	0.96146	1	Glucocorticoid receptor (CHEMBL2034)	7.44192	0.00314341	growth suppression
Betamethasone	Triamcinolone	0.96146	0	Androgen Receptor (CHEMBL1871)	7.44192	0.00360363	Decreased carbohydrate tolerance
Betamethasone	Triamcinolone	0.96146	0	Androgen Receptor (CHEMBL1871)	7.44192	0.00360363	Fluid and Electrolyte Disturbances
Betamethasone	Triamcinolone	0.96146	1	Glucocorticoid receptor (CHEMBL2034)	7.30903	0.0312888	Aseptic necrosis
Betamethasone	Triamcinolone	0.96146	0	Thyroid hormone receptor beta-1 (CHEMBL1947)	6.77939	0.0438057	ovarian cancer
Betamethasone	Triamcinolone	0.96146	1	Progesterone receptor (CHEMBL208)	6.01429	0.029503	cyst
Betamethasone	Triamcinolone	0.96146	1	Glucocorticoid receptor (CHEMBL2034)	5.84722	0.00567906	acneiform eruptions
Betamethasone	Triamcinolone	0.96146	1	Glucocorticoid receptor (CHEMBL2034)	5.84722	0.0139813	perioral dermatitis
Betamethasone	Triamcinolone	0.96146	1	Glucocorticoid receptor (CHEMBL2034)	5.53947	0.00338206	miliaria
Betamethasone	Triamcinolone	0.96146	0	P-glycoprotein 1 (CHEMBL4302)	5.53947	0.00981784	buccoglossal syndrome
Betamethasone	Triamcinolone	0.96146	1	Progesterone receptor (CHEMBL208)	5.51873	0.0150362	abscess
Betamethasone	Triamcinolone	0.96146	1	Glucocorticoid receptor (CHEMBL2034)	5.50327	0.00844696	secondary infection
Betamethasone	Triamcinolone	0.96146	1	Glucocorticoid receptor (CHEMBL2034)	5.45741	0.0201534	telangiectasia
Betamethasone	Triamcinolone	0.96146	1	Glucocorticoid receptor (CHEMBL2034)	5.35995	0.000679285	striae
Betamethasone	Triamcinolone	0.96146	1	Glucocorticoid receptor (CHEMBL2034)	5.11632	0.0281508	cushingoid
Betamethasone	Triamcinolone	0.96146	1	Glucocorticoid receptor (CHEMBL2034)	5.0119	0.00692044	subcapsular cataracts
Betamethasone	Fluorometholone	0.960923	0	Progesterone receptor (CHEMBL208)	42.1	0.0075817	cervical erosion
Betamethasone	Fluorometholone	0.960923	0	Progesterone receptor (CHEMBL208)	42.1	0.0075817	cleft palate
Betamethasone	Fluorometholone	0.960923	0	Progesterone receptor (CHEMBL208)	42.1	0.0075817	hemorrhagic eruption
Betamethasone	Fluorometholone	0.960923	0	Progesterone receptor (CHEMBL208)	40.0952	0.000656354	sterile abscess
Betamethasone	Fluorometholone	0.960923	0	Progesterone receptor (CHEMBL208)	35.0833	4.66251e-06	Decreased carbohydrate tolerance
Betamethasone	Fluorometholone	0.960923	0	Progesterone receptor (CHEMBL208)	35.0833	0.0122933	bladder dysfunction
Betamethasone	Fluorometholone	0.960923	0	Progesterone receptor (CHEMBL208)	35.0833	0.0122933	myocardial rupture
Betamethasone	Fluorometholone	0.960923	0	Progesterone receptor (CHEMBL208)	30.0714	0.0174126	fat embolism
Betamethasone	Fluorometholone	0.960923	0	Progesterone receptor (CHEMBL208)	30.0714	0.0174126	hypokalemic alkalosis
Betamethasone	Fluorometholone	0.960923	0	Progesterone receptor (CHEMBL208)	30.0714	0.0174126	scaly skin
Betamethasone	Fluorometholone	0.960923	0	Progesterone receptor (CHEMBL208)	30.0714	0.0174126	hemangiomas
Betamethasone	Fluorometholone	0.960923	0	Progesterone receptor (CHEMBL208)	30.0714	0.0174126	muscle mass
Betamethasone	Fluorometholone	0.960923	0	Progesterone receptor (CHEMBL208)	30.0714	0.0174126	steroid myopathy
Betamethasone	Fluorometholone	0.960923	0	Progesterone receptor (CHEMBL208)	30.0714	0.0174126	hypertrophic cardiomyopathy
Betamethasone	Fluorometholone	0.960923	0	Progesterone receptor (CHEMBL208)	30.0714	0.0174126	paraparesis
Betamethasone	Fluorometholone	0.960923	0	Progesterone receptor (CHEMBL208)	30.0714	0.0174126	reactions to skin tests
Betamethasone	Fluorometholone	0.960923	0	Progesterone receptor (CHEMBL208)	26.3125	0.0237552	breast mass
Betamethasone	Fluorometholone	0.960923	0	Progesterone receptor (CHEMBL208)	26.3125	0.0237552	Aseptic necrosis
Betamethasone	Fluorometholone	0.960923	0	Progesterone receptor (CHEMBL208)	25.5152	0.00351291	melasma
Betamethasone	Fluorometholone	0.960923	0	Progesterone receptor (CHEMBL208)	23.3889	0.0047457	Fluid and Electrolyte Disturbances
Betamethasone	Fluorometholone	0.960923	0	Progesterone receptor (CHEMBL208)	23.3889	0.0307067	Negative nitrogen balance
Betamethasone	Fluorometholone	0.960923	0	Progesterone receptor (CHEMBL208)	23.3889	0.0307067	ovarian cancer
Betamethasone	Fluorometholone	0.960923	0	Progesterone receptor (CHEMBL208)	23.3889	0.0307067	ulcerative esophagitis
Betamethasone	Fluorometholone	0.960923	0	Progesterone receptor (CHEMBL208)	23.3889	0.0307067	compression fractures
Betamethasone	Fluorometholone	0.960923	0	Progesterone receptor (CHEMBL208)	22.1579	7.00394e-05	breast tenderness
Betamethasone	Fluorometholone	0.960923	0	Progesterone receptor (CHEMBL208)	21.05	0.0381516	gallbladder disease
Betamethasone	Fluorometholone	0.960923	0	Progesterone receptor (CHEMBL208)	21.05	0.0381516	breast discharge
Betamethasone	Fluorometholone	0.960923	0	Progesterone receptor (CHEMBL208)	21.05	0.0381516	cerebral thrombosis
Betamethasone	Fluorometholone	0.960923	0	Progesterone receptor (CHEMBL208)	21.05	0.0381516	decreased glucose
Betamethasone	Fluorometholone	0.960923	0	Progesterone receptor (CHEMBL208)	19.4907	0.00121544	latent diabetes
Betamethasone	Fluorometholone	0.960923	0	Progesterone receptor (CHEMBL208)	19.1364	0.0465922	inflammatory bowel disease
Betamethasone	Fluorometholone	0.960923	0	Progesterone receptor (CHEMBL208)	19.1364	0.0465922	growth suppression
Betamethasone	Fluorometholone	0.960923	0	Progesterone receptor (CHEMBL208)	17.5417	0.0114468	cushingoid
Betamethasone	Fluorometholone	0.960923	0	Progesterone receptor (CHEMBL208)	15.5926	0.0160303	ovarian cyst
Betamethasone	Fluorometholone	0.960923	0	Progesterone receptor (CHEMBL208)	14.0333	0.00454924	allergic contact dermatitis
Betamethasone	Fluorometholone	0.960923	0	Progesterone receptor (CHEMBL208)	13.3651	0.0245827	papilledema
Betamethasone	Fluorometholone	0.960923	0	Progesterone receptor (CHEMBL208)	12.4741	2.77131e-05	menstrual irregularities
Betamethasone	Fluorometholone	0.960923	0	Progesterone receptor (CHEMBL208)	12.2029	0.0312081	pseudotumor cerebri
Betamethasone	Fluorometholone	0.960923	0	Progesterone receptor (CHEMBL208)	12.1442	3.7698e-06	hirsutism
Betamethasone	Fluorometholone	0.960923	0	Progesterone receptor (CHEMBL208)	10.7949	0.0425979	blood glucose increased
Betamethasone	Fluorometholone	0.960923	0	Progesterone receptor (CHEMBL208)	10.7949	0.0425979	thromboembolism
Betamethasone	Fluorometholone	0.960923	0	Androgen Receptor (CHEMBL1871)	10.2061	0.0290667	testicular atrophy
Betamethasone	Fluorometholone	0.960923	0	Progesterone receptor (CHEMBL208)	10.0238	0.0149854	pathological fracture
Betamethasone	Fluorometholone	0.960923	1	Glucocorticoid receptor (CHEMBL2034)	9.74537	0.00773767	myocardial rupture
Betamethasone	Fluorometholone	0.960923	0	Progesterone receptor (CHEMBL208)	8.95745	0.00606782	fluid retention
Betamethasone	Fluorometholone	0.960923	0	Progesterone receptor (CHEMBL208)	8.95745	0.00606782	hypernatremia
Betamethasone	Fluorometholone	0.960923	1	Glucocorticoid receptor (CHEMBL2034)	8.77083	4.44151e-05	Fluid and Electrolyte Disturbances
Betamethasone	Fluorometholone	0.960923	1	Glucocorticoid receptor (CHEMBL2034)	8.35317	0.0171573	hypertrophic cardiomyopathy
Betamethasone	Fluorometholone	0.960923	1	Glucocorticoid receptor (CHEMBL2034)	8.35317	0.0171573	scaly skin
Betamethasone	Fluorometholone	0.960923	1	Glucocorticoid receptor (CHEMBL2034)	8.35317	0.0171573	hypokalemic alkalosis
Betamethasone	Fluorometholone	0.960923	1	Glucocorticoid receptor (CHEMBL2034)	8.35317	0.0171573	sterile abscess
Betamethasone	Fluorometholone	0.960923	1	Glucocorticoid receptor (CHEMBL2034)	8.35317	0.0171573	fat embolism
Betamethasone	Fluorometholone	0.960923	1	Glucocorticoid receptor (CHEMBL2034)	8.35317	0.0171573	muscle mass
Betamethasone	Fluorometholone	0.960923	1	Glucocorticoid receptor (CHEMBL2034)	8.35317	0.0171573	steroid myopathy
Betamethasone	Fluorometholone	0.960923	1	Glucocorticoid receptor (CHEMBL2034)	8.35317	0.0171573	reactions to skin tests
Betamethasone	Fluorometholone	0.960923	1	Glucocorticoid receptor (CHEMBL2034)	7.7963	0.000603762	Decreased carbohydrate tolerance
Betamethasone	Fluorometholone	0.960923	1	Glucocorticoid receptor (CHEMBL2034)	7.44192	0.00314341	growth suppression
Betamethasone	Fluorometholone	0.960923	0	Androgen Receptor (CHEMBL1871)	7.44192	0.00360363	Decreased carbohydrate tolerance
Betamethasone	Fluorometholone	0.960923	0	Androgen Receptor (CHEMBL1871)	7.44192	0.00360363	Fluid and Electrolyte Disturbances
Betamethasone	Fluorometholone	0.960923	1	Glucocorticoid receptor (CHEMBL2034)	7.30903	0.0312888	Aseptic necrosis
Betamethasone	Fluorometholone	0.960923	0	Thyroid hormone receptor beta-1 (CHEMBL1947)	6.77939	0.0438057	ovarian cancer
Betamethasone	Fluorometholone	0.960923	0	Progesterone receptor (CHEMBL208)	6.01429	0.029503	cyst
Betamethasone	Fluorometholone	0.960923	1	Glucocorticoid receptor (CHEMBL2034)	5.84722	0.00567906	acneiform eruptions
Betamethasone	Fluorometholone	0.960923	1	Glucocorticoid receptor (CHEMBL2034)	5.84722	0.0139813	perioral dermatitis
Betamethasone	Fluorometholone	0.960923	1	Glucocorticoid receptor (CHEMBL2034)	5.53947	0.00338206	miliaria
Betamethasone	Fluorometholone	0.960923	0	P-glycoprotein 1 (CHEMBL4302)	5.53947	0.00981784	buccoglossal syndrome
Betamethasone	Fluorometholone	0.960923	0	Progesterone receptor (CHEMBL208)	5.51873	0.0150362	abscess
Betamethasone	Fluorometholone	0.960923	1	Glucocorticoid receptor (CHEMBL2034)	5.50327	0.00844696	secondary infection
Betamethasone	Fluorometholone	0.960923	1	Glucocorticoid receptor (CHEMBL2034)	5.45741	0.0201534	telangiectasia
Betamethasone	Fluorometholone	0.960923	1	Glucocorticoid receptor (CHEMBL2034)	5.35995	0.000679285	striae
Betamethasone	Fluorometholone	0.960923	1	Glucocorticoid receptor (CHEMBL2034)	5.11632	0.0281508	cushingoid
Betamethasone	Fluorometholone	0.960923	1	Glucocorticoid receptor (CHEMBL2034)	5.0119	0.00692044	subcapsular cataracts
3Beta,17beta-dihydroxy-5alpha-androstane	Testosterone	0.960868	1	UDP-glucuronosyltransferase 2B7 (CHEMBL4370)	23.3889	0.0284054	necrotizing enterocolitis
3Beta,17beta-dihydroxy-5alpha-androstane	Testosterone	0.960868	1	UDP-glucuronosyltransferase 2B7 (CHEMBL4370)	23.3889	0.0284054	papillary necrosis
3Beta,17beta-dihydroxy-5alpha-androstane	Testosterone	0.960868	1	3-keto-steroid reductase (CHEMBL5999)	23.3889	0.0307067	Decreased carbohydrate tolerance
3Beta,17beta-dihydroxy-5alpha-androstane	Testosterone	0.960868	1	3-keto-steroid reductase (CHEMBL5999)	20.0476	0.0415956	mood disturbances
3Beta,17beta-dihydroxy-5alpha-androstane	Testosterone	0.960868	1	3-keto-steroid reductase (CHEMBL5999)	19.6959	0.00758646	breast tenderness
3Beta,17beta-dihydroxy-5alpha-androstane	Testosterone	0.960868	1	UDP-glucuronosyltransferase 2B7 (CHEMBL4370)	15.5926	0.000522092	ulcerative colitis
3Beta,17beta-dihydroxy-5alpha-androstane	Testosterone	0.960868	1	UDP-glucuronosyltransferase 2B7 (CHEMBL4370)	13.7582	0.00527921	aseptic meningitis
3Beta,17beta-dihydroxy-5alpha-androstane	Testosterone	0.960868	1	UDP-glucuronosyltransferase 1A4 (CHEMBL3619)	12.3824	0.00171307	aseptic meningitis
3Beta,17beta-dihydroxy-5alpha-androstane	Testosterone	0.960868	1	UDP-glucuronosyltransferase 2B15 (CHEMBL6161)	11.2267	0.022498	seborrhea
3Beta,17beta-dihydroxy-5alpha-androstane	Testosterone	0.960868	1	UDP-glucuronosyltransferase 2B15 (CHEMBL6161)	10.6921	0.0260189	hypokinesia
3Beta,17beta-dihydroxy-5alpha-androstane	Testosterone	0.960868	1	3-keto-steroid reductase (CHEMBL5999)	10.3951	0.0110813	menstrual irregularities
3Beta,17beta-dihydroxy-5alpha-androstane	Testosterone	0.960868	1	UDP-glucuronosyltransferase 2B7 (CHEMBL4370)	10.1691	0.016025	bleeding time increased
3Beta,17beta-dihydroxy-5alpha-androstane	Testosterone	0.960868	1	UDP-glucuronosyltransferase 1A4 (CHEMBL3619)	9.74537	0.0184005	ulcerative colitis
3Beta,17beta-dihydroxy-5alpha-androstane	Testosterone	0.960868	1	UDP-glucuronosyltransferase 1A4 (CHEMBL3619)	9.56818	8.58198e-05	paralytic ileus
3Beta,17beta-dihydroxy-5alpha-androstane	Testosterone	0.960868	1	UDP-glucuronosyltransferase 2B15 (CHEMBL6161)	8.74805	0.0428901	speech disorder
3Beta,17beta-dihydroxy-5alpha-androstane	Testosterone	0.960868	1	UDP-glucuronosyltransferase 1A4 (CHEMBL3619)	8.35317	0.0312735	protrusion of the tongue
3Beta,17beta-dihydroxy-5alpha-androstane	Testosterone	0.960868	1	UDP-glucuronosyltransferase 2B7 (CHEMBL4370)	8.06513	0.0342893	enterocolitis
3Beta,17beta-dihydroxy-5alpha-androstane	Testosterone	0.960868	1	UDP-glucuronosyltransferase 1A4 (CHEMBL3619)	7.62681	0.0415956	bleeding time increased
3Beta,17beta-dihydroxy-5alpha-androstane	Testosterone	0.960868	1	3-keto-steroid reductase (CHEMBL5999)	6.98176	0.0400351	redness
3Beta,17beta-dihydroxy-5alpha-androstane	Testosterone	0.960868	1	UDP-glucuronosyltransferase 1A4 (CHEMBL3619)	6.23704	0.00546961	menstrual irregularities
3Beta,17beta-dihydroxy-5alpha-androstane	Testosterone	0.960868	1	UDP-glucuronosyltransferase 2B7 (CHEMBL4370)	5.97163	0.037432	fluid retention
3Beta,17beta-dihydroxy-5alpha-androstane	Testosterone	0.960868	1	UDP-glucuronosyltransferase 1A4 (CHEMBL3619)	5.58144	0.0233523	extrapyramidal symptoms
3Beta,17beta-dihydroxy-5alpha-androstane	Testosterone	0.960868	1	UDP-glucuronosyltransferase 1A4 (CHEMBL3619)	5.22518	0.0310988	fluid retention
3Beta,17beta-dihydroxy-5alpha-androstane	Testosterone	0.960868	1	UDP-glucuronosyltransferase 1A4 (CHEMBL3619)	5.0119	0.0368711	reflexes increased
Naltrexone	Naloxone	0.960111	1	UDP-glucuronosyltransferase 2B7 (CHEMBL4370)	23.3889	0.0284054	necrotizing enterocolitis
Naloxone	Naltrexone	0.960111	1	UDP-glucuronosyltransferase 2B7 (CHEMBL4370)	23.3889	0.0284054	necrotizing enterocolitis
Naltrexone	Naloxone	0.960111	1	UDP-glucuronosyltransferase 2B7 (CHEMBL4370)	23.3889	0.0284054	papillary necrosis
Naloxone	Naltrexone	0.960111	1	UDP-glucuronosyltransferase 2B7 (CHEMBL4370)	23.3889	0.0284054	papillary necrosis
Naltrexone	Naloxone	0.960111	1	Delta opioid receptor (CHEMBL236)	18.0429	0.0440239	excessive sedation
Naloxone	Naltrexone	0.960111	1	Delta opioid receptor (CHEMBL236)	18.0429	0.0440239	excessive sedation
Naltrexone	Naloxone	0.960111	1	Delta opioid receptor (CHEMBL236)	18.0429	0.0440239	gastric stasis
Naloxone	Naltrexone	0.960111	1	Delta opioid receptor (CHEMBL236)	18.0429	0.0440239	gastric stasis
Naltrexone	Naloxone	0.960111	1	Opioid receptors; mu & delta (CHEMBL2095149)	17.4207	0.0473615	shivering
Naloxone	Naltrexone	0.960111	1	Opioid receptors; mu & delta (CHEMBL2095149)	17.4207	0.0473615	shivering
Naltrexone	Naloxone	0.960111	1	UDP-glucuronosyltransferase 2B7 (CHEMBL4370)	15.5926	0.000522092	ulcerative colitis
Naloxone	Naltrexone	0.960111	1	UDP-glucuronosyltransferase 2B7 (CHEMBL4370)	15.5926	0.000522092	ulcerative colitis
Naloxone	Naltrexone	0.960111	0	Bromodomain adjacent to zinc finger domain protein 2B (CHEMBL1741220)	14.5172	0.000114395	pseudoparkinsonism
Naloxone	Naltrexone	0.960111	0	Bromodomain adjacent to zinc finger domain protein 2B (CHEMBL1741220)	14.5172	0.000944845	false positive pregnancy tests
Naltrexone	Naloxone	0.960111	1	UDP-glucuronosyltransferase 2B7 (CHEMBL4370)	13.7582	0.00527921	aseptic meningitis
Naloxone	Naltrexone	0.960111	1	UDP-glucuronosyltransferase 2B7 (CHEMBL4370)	13.7582	0.00527921	aseptic meningitis
Naltrexone	Naloxone	0.960111	1	Delta opioid receptor (CHEMBL236)	12.5298	0.00691271	Physical dependence
Naloxone	Naltrexone	0.960111	1	Delta opioid receptor (CHEMBL236)	12.5298	0.00691271	Physical dependence
Naloxone	Naltrexone	0.960111	0	Bromodomain adjacent to zinc finger domain protein 2B (CHEMBL1741220)	12.4433	0.000483771	positive pregnancy tests
Naltrexone	Naloxone	0.960111	1	UDP-glucuronosyltransferase 1A4 (CHEMBL3619)	12.3824	0.00171307	aseptic meningitis
Naloxone	Naltrexone	0.960111	1	UDP-glucuronosyltransferase 1A4 (CHEMBL3619)	12.3824	0.00171307	aseptic meningitis
Naltrexone	Naloxone	0.960111	1	UDP-glucuronosyltransferase 1-8 (CHEMBL1743318)	11.6138	0.0337608	shivering
Naloxone	Naltrexone	0.960111	1	UDP-glucuronosyltransferase 1-8 (CHEMBL1743318)	11.6138	0.0337608	shivering
Naltrexone	Naloxone	0.960111	1	Kappa opioid receptor (CHEMBL237)	11.3172	0.00986952	Physical dependence
Naloxone	Naltrexone	0.960111	1	Kappa opioid receptor (CHEMBL237)	11.3172	0.00986952	Physical dependence
Naloxone	Naltrexone	0.960111	0	Bromodomain adjacent to zinc finger domain protein 2B (CHEMBL1741220)	11.2912	0.000198347	motor restlessness
Naltrexone	Naloxone	0.960111	1	UDP-glucuronosyltransferase 1-8 (CHEMBL1743318)	11.2267	0.0368875	withdrawal syndrome
Naloxone	Naltrexone	0.960111	1	UDP-glucuronosyltransferase 1-8 (CHEMBL1743318)	11.2267	0.0368875	withdrawal syndrome
Naltrexone	Naloxone	0.960111	1	Delta opioid receptor (CHEMBL236)	10.9351	0.0405659	granuloma
Naloxone	Naltrexone	0.960111	1	Delta opioid receptor (CHEMBL236)	10.9351	0.0405659	granuloma
Naltrexone	Naloxone	0.960111	1	Mu opioid receptor (CHEMBL233)	10.525	0.000775759	drug withdrawal
Naloxone	Naltrexone	0.960111	1	Mu opioid receptor (CHEMBL233)	10.525	0.000775759	drug withdrawal
Naloxone	Naltrexone	0.960111	0	Solute carrier organic anion transporter family member 1A2 (CHEMBL1743123)	10.525	0.0474338	Fat Redistribution
Naloxone	Naltrexone	0.960111	0	Bromodomain adjacent to zinc finger domain protein 2B (CHEMBL1741220)	10.3695	0.00829224	obstipation
Naltrexone	Naloxone	0.960111	1	UDP-glucuronosyltransferase 2B7 (CHEMBL4370)	10.1691	0.016025	bleeding time increased
Naloxone	Naltrexone	0.960111	1	UDP-glucuronosyltransferase 2B7 (CHEMBL4370)	10.1691	0.016025	bleeding time increased
Naltrexone	Naloxone	0.960111	1	Mu opioid receptor (CHEMBL233)	10.0238	0.0149854	Physical dependence
Naloxone	Naltrexone	0.960111	1	Mu opioid receptor (CHEMBL233)	10.0238	0.0149854	Physical dependence
Naltrexone	Naloxone	0.960111	1	UDP-glucuronosyltransferase 1A4 (CHEMBL3619)	9.74537	0.0184005	ulcerative colitis
Naloxone	Naltrexone	0.960111	1	UDP-glucuronosyltransferase 1A4 (CHEMBL3619)	9.74537	0.0184005	ulcerative colitis
Naloxone	Naltrexone	0.960111	0	Bromodomain adjacent to zinc finger domain protein 2B (CHEMBL1741220)	9.67816	0.00300273	cerebral edema
Naloxone	Naltrexone	0.960111	0	Bromodomain adjacent to zinc finger domain protein 2B (CHEMBL1741220)	9.67816	0.0405217	pheochromocytoma
Naltrexone	Naloxone	0.960111	1	UDP-glucuronosyltransferase 1A4 (CHEMBL3619)	9.56818	8.58198e-05	paralytic ileus
Naloxone	Naltrexone	0.960111	1	UDP-glucuronosyltransferase 1A4 (CHEMBL3619)	9.56818	8.58198e-05	paralytic ileus
Naltrexone	Naloxone	0.960111	1	Delta opioid receptor (CHEMBL236)	9.39732	0.0205508	drug withdrawal
Naloxone	Naltrexone	0.960111	1	Delta opioid receptor (CHEMBL236)	9.39732	0.0205508	drug withdrawal
Naltrexone	Naloxone	0.960111	1	UDP-glucuronosyltransferase 1-8 (CHEMBL1743318)	9.35556	0.0170215	sneezing
Naloxone	Naltrexone	0.960111	1	UDP-glucuronosyltransferase 1-8 (CHEMBL1743318)	9.35556	0.0170215	sneezing
Naltrexone	Naloxone	0.960111	1	Delta opioid receptor (CHEMBL236)	8.77083	0.00252376	loss of appetite
Naloxone	Naltrexone	0.960111	1	Delta opioid receptor (CHEMBL236)	8.77083	0.00252376	loss of appetite
Naltrexone	Naloxone	0.960111	1	Kappa opioid receptor (CHEMBL237)	8.76171	4.29659e-05	dysphoria
Naloxone	Naltrexone	0.960111	1	Kappa opioid receptor (CHEMBL237)	8.76171	4.29659e-05	dysphoria
Naltrexone	Naloxone	0.960111	1	Kappa opioid receptor (CHEMBL237)	8.4879	0.028598	drug withdrawal
Naloxone	Naltrexone	0.960111	1	Kappa opioid receptor (CHEMBL237)	8.4879	0.028598	drug withdrawal
Naltrexone	Naloxone	0.960111	1	UDP-glucuronosyltransferase 1A4 (CHEMBL3619)	8.35317	0.0312735	protrusion of the tongue
Naloxone	Naltrexone	0.960111	1	UDP-glucuronosyltransferase 1A4 (CHEMBL3619)	8.35317	0.0312735	protrusion of the tongue
Naltrexone	Naloxone	0.960111	1	UDP-glucuronosyltransferase 2B7 (CHEMBL4370)	8.06513	0.0342893	enterocolitis
Naloxone	Naltrexone	0.960111	1	UDP-glucuronosyltransferase 2B7 (CHEMBL4370)	8.06513	0.0342893	enterocolitis
Naltrexone	Naloxone	0.960111	1	Kappa opioid receptor (CHEMBL237)	7.92204	0.00441637	loss of appetite
Naloxone	Naltrexone	0.960111	1	Kappa opioid receptor (CHEMBL237)	7.92204	0.00441637	loss of appetite
Naltrexone	Naloxone	0.960111	1	Delta opioid receptor (CHEMBL236)	7.84472	0.0139466	drug dependence
Naloxone	Naltrexone	0.960111	1	Delta opioid receptor (CHEMBL236)	7.84472	0.0139466	drug dependence
Naltrexone	Naloxone	0.960111	1	Mu opioid receptor (CHEMBL233)	7.76037	0.000129185	dysphoria
Naloxone	Naltrexone	0.960111	1	Mu opioid receptor (CHEMBL233)	7.76037	0.000129185	dysphoria
Naltrexone	Naloxone	0.960111	1	Delta opioid receptor (CHEMBL236)	7.76037	0.00153965	dysphoria
Naloxone	Naltrexone	0.960111	1	Delta opioid receptor (CHEMBL236)	7.76037	0.00153965	dysphoria
Naltrexone	Naloxone	0.960111	1	UDP-glucuronosyltransferase 1A4 (CHEMBL3619)	7.62681	0.0415956	bleeding time increased
Naloxone	Naltrexone	0.960111	1	UDP-glucuronosyltransferase 1A4 (CHEMBL3619)	7.62681	0.0415956	bleeding time increased
Naltrexone	Naloxone	0.960111	1	Delta opioid receptor (CHEMBL236)	7.51786	0.0164666	hypotensive
Naloxone	Naltrexone	0.960111	1	Delta opioid receptor (CHEMBL236)	7.51786	0.0164666	hypotensive
Naltrexone	Naloxone	0.960111	1	Delta opioid receptor (CHEMBL236)	7.51786	0.0435695	fecal impaction
Naloxone	Naltrexone	0.960111	1	Delta opioid receptor (CHEMBL236)	7.51786	0.0435695	fecal impaction
Naltrexone	Naloxone	0.960111	1	Mu opioid receptor (CHEMBL233)	7.32174	0.00650334	drug dependence
Naloxone	Naltrexone	0.960111	1	Mu opioid receptor (CHEMBL233)	7.32174	0.00650334	drug dependence
Naltrexone	Naloxone	0.960111	1	Delta opioid receptor (CHEMBL236)	7.29004	0.00227476	paralytic ileus
Naloxone	Naltrexone	0.960111	1	Delta opioid receptor (CHEMBL236)	7.29004	0.00227476	paralytic ileus
Naltrexone	Naloxone	0.960111	1	Delta opioid receptor (CHEMBL236)	7.25862	0.00694327	shivering
Naloxone	Naltrexone	0.960111	1	Delta opioid receptor (CHEMBL236)	7.25862	0.00694327	shivering
Naltrexone	Naloxone	0.960111	1	Mu opioid receptor (CHEMBL233)	7.21714	0.000757681	withdrawal syndrome
Naloxone	Naltrexone	0.960111	1	Mu opioid receptor (CHEMBL233)	7.21714	0.000757681	withdrawal syndrome
Naltrexone	Naloxone	0.960111	1	Mu opioid receptor (CHEMBL233)	7.21714	0.0188736	fecal impaction
Naloxone	Naltrexone	0.960111	1	Mu opioid receptor (CHEMBL233)	7.21714	0.0188736	fecal impaction
Naltrexone	Naloxone	0.960111	1	Kappa opioid receptor (CHEMBL237)	7.08555	0.0208906	drug dependence
Naloxone	Naltrexone	0.960111	1	Kappa opioid receptor (CHEMBL237)	7.08555	0.0208906	drug dependence
Naltrexone	Naloxone	0.960111	1	Mu opioid receptor (CHEMBL233)	7.01667	0.00812442	loss of appetite
Naloxone	Naltrexone	0.960111	1	Mu opioid receptor (CHEMBL233)	7.01667	0.00812442	loss of appetite
Naltrexone	Naloxone	0.960111	1	Delta opioid receptor (CHEMBL236)	7.01667	0.00829224	withdrawal syndrome
Naloxone	Naltrexone	0.960111	1	Delta opioid receptor (CHEMBL236)	7.01667	0.00829224	withdrawal syndrome
Naloxone	Naltrexone	0.960111	0	Bromodomain adjacent to zinc finger domain protein 2B (CHEMBL1741220)	6.91297	0.000236962	protrusion of the tongue
Naltrexone	Naloxone	0.960111	1	Kappa opioid receptor (CHEMBL237)	6.79032	0.0249585	hypotensive
Naloxone	Naltrexone	0.960111	1	Kappa opioid receptor (CHEMBL237)	6.79032	0.0249585	hypotensive
Naltrexone	Naloxone	0.960111	1	Mu opioid receptor (CHEMBL233)	6.63645	0.00403129	shivering
Naloxone	Naltrexone	0.960111	1	Mu opioid receptor (CHEMBL233)	6.63645	0.00403129	shivering
Naltrexone	Naloxone	0.960111	1	Kappa opioid receptor (CHEMBL237)	6.58456	0.00426949	paralytic ileus
Naloxone	Naltrexone	0.960111	1	Kappa opioid receptor (CHEMBL237)	6.58456	0.00426949	paralytic ileus
Naltrexone	Naloxone	0.960111	1	UDP-glucuronosyltransferase 1-8 (CHEMBL1743318)	6.47692	0.00520549	abnormal dreams
Naloxone	Naltrexone	0.960111	1	UDP-glucuronosyltransferase 1-8 (CHEMBL1743318)	6.47692	0.00520549	abnormal dreams
Naltrexone	Naloxone	0.960111	1	Kappa opioid receptor (CHEMBL237)	6.33763	0.0136688	withdrawal syndrome
Naloxone	Naltrexone	0.960111	1	Kappa opioid receptor (CHEMBL237)	6.33763	0.0136688	withdrawal syndrome
Naltrexone	Naloxone	0.960111	1	UDP-glucuronosyltransferase 1A4 (CHEMBL3619)	6.23704	0.00546961	menstrual irregularities
Naloxone	Naltrexone	0.960111	1	UDP-glucuronosyltransferase 1A4 (CHEMBL3619)	6.23704	0.00546961	menstrual irregularities
Naltrexone	Naloxone	0.960111	1	Mu opioid receptor (CHEMBL233)	6.01429	0.0391249	hypotensive
Naloxone	Naltrexone	0.960111	1	Mu opioid receptor (CHEMBL233)	6.01429	0.0391249	hypotensive
Naltrexone	Naloxone	0.960111	1	Mu opioid receptor (CHEMBL233)	6.01429	0.0391249	impaction
Naloxone	Naltrexone	0.960111	1	Mu opioid receptor (CHEMBL233)	6.01429	0.0391249	impaction
Naltrexone	Naloxone	0.960111	1	UDP-glucuronosyltransferase 2B7 (CHEMBL4370)	5.97163	0.037432	fluid retention
Naloxone	Naltrexone	0.960111	1	UDP-glucuronosyltransferase 2B7 (CHEMBL4370)	5.97163	0.037432	fluid retention
Naltrexone	Naloxone	0.960111	1	Kappa opioid receptor (CHEMBL237)	5.76149	0.0210451	miosis
Naloxone	Naltrexone	0.960111	1	Kappa opioid receptor (CHEMBL237)	5.76149	0.0210451	miosis
Naloxone	Naltrexone	0.960111	0	Bromodomain adjacent to zinc finger domain protein 2B (CHEMBL1741220)	5.64559	0.0196699	skin pigmentation
Naltrexone	Naloxone	0.960111	1	UDP-glucuronosyltransferase 1A4 (CHEMBL3619)	5.58144	0.0233523	extrapyramidal symptoms
Naloxone	Naltrexone	0.960111	1	UDP-glucuronosyltransferase 1A4 (CHEMBL3619)	5.58144	0.0233523	extrapyramidal symptoms
Naltrexone	Naloxone	0.960111	1	Kappa opioid receptor (CHEMBL237)	5.57155	0.0109322	respiratory arrest
Naloxone	Naltrexone	0.960111	1	Kappa opioid receptor (CHEMBL237)	5.57155	0.0109322	respiratory arrest
Naltrexone	Naloxone	0.960111	1	UDP-glucuronosyltransferase 1-8 (CHEMBL1743318)	5.31789	0.0387013	thinking abnormal
Naloxone	Naltrexone	0.960111	1	UDP-glucuronosyltransferase 1-8 (CHEMBL1743318)	5.31789	0.0387013	thinking abnormal
Naltrexone	Naloxone	0.960111	1	UDP-glucuronosyltransferase 1A4 (CHEMBL3619)	5.22518	0.0310988	fluid retention
Naloxone	Naltrexone	0.960111	1	UDP-glucuronosyltransferase 1A4 (CHEMBL3619)	5.22518	0.0310988	fluid retention
Naltrexone	Naloxone	0.960111	1	Mu opioid receptor (CHEMBL233)	5.10303	0.0356692	miosis
Naloxone	Naltrexone	0.960111	1	Mu opioid receptor (CHEMBL233)	5.10303	0.0356692	miosis
Naltrexone	Naloxone	0.960111	1	Mu opioid receptor (CHEMBL233)	5.10303	0.0356692	paralytic ileus
Naloxone	Naltrexone	0.960111	1	Mu opioid receptor (CHEMBL233)	5.10303	0.0356692	paralytic ileus
Naltrexone	Naloxone	0.960111	1	UDP-glucuronosyltransferase 1A4 (CHEMBL3619)	5.0119	0.0368711	reflexes increased
Naloxone	Naltrexone	0.960111	1	UDP-glucuronosyltransferase 1A4 (CHEMBL3619)	5.0119	0.0368711	reflexes increased
Chlorothiazide	Hydrochlorothiazide	0.959882	0	Transcriptional regulator ERG (CHEMBL1293191)	11.4558	0.0267482	oligomenorrhea
Chlorothiazide	Hydrochlorothiazide	0.959882	0	Transcriptional regulator ERG (CHEMBL1293191)	11.4558	0.0267482	virilization
Hydrochlorothiazide	Chlorothiazide	0.959882	0	Carbonic anhydrase II (CHEMBL205)	10.9635	0.0111006	xanthopsia
Hydrochlorothiazide	Chlorothiazide	0.959882	0	Carbonic anhydrase II (CHEMBL205)	10.1202	0.0150044	necrotizing angiitis
Hydrochlorothiazide	Chlorothiazide	0.959882	0	Chromobox protein homolog 1 (CHEMBL1741193)	8.68041	6.64762e-06	motor restlessness
Hydrochlorothiazide	Chlorothiazide	0.959882	0	Carbonic anhydrase I (CHEMBL261)	8.35317	0.0308446	myopia
Chlorothiazide	Hydrochlorothiazide	0.959882	0	Transcriptional regulator ERG (CHEMBL1293191)	7.81076	0.0322381	oligospermia
Hydrochlorothiazide	Chlorothiazide	0.959882	0	Carbonic anhydrase I (CHEMBL261)	7.51786	0.0435695	electrolyte imbalance
Hydrochlorothiazide	Chlorothiazide	0.959882	0	Chromobox protein homolog 1 (CHEMBL1741193)	7.44035	0.00526641	obstipation
Hydrochlorothiazide	Chlorothiazide	0.959882	0	Carbonic anhydrase II (CHEMBL205)	7.30903	0.0470149	myopia
Hydrochlorothiazide	Chlorothiazide	0.959882	0	Thyroid hormone receptor beta-1 (CHEMBL1947)	6.77939	0.0438057	ovarian cancer
Chlorothiazide	Hydrochlorothiazide	0.959882	0	Nuclear factor NF-kappa-B p105 subunit (CHEMBL3251)	6.71809	0.0112812	mitral insufficiency
Chlorothiazide	Hydrochlorothiazide	0.959882	0	Nuclear factor NF-kappa-B p105 subunit (CHEMBL3251)	6.39818	0.040473	peculiar taste
Hydrochlorothiazide	Chlorothiazide	0.959882	1	Serum albumin (CHEMBL3253)	6.33083	0.0103245	hypertrophic cardiomyopathy
Chlorothiazide	Hydrochlorothiazide	0.959882	1	Serum albumin (CHEMBL3253)	6.33083	0.0103245	hypertrophic cardiomyopathy
Hydrochlorothiazide	Chlorothiazide	0.959882	1	Serum albumin (CHEMBL3253)	6.33083	0.0103245	mesenteric arterial thrombosis
Chlorothiazide	Hydrochlorothiazide	0.959882	1	Serum albumin (CHEMBL3253)	6.33083	0.0103245	mesenteric arterial thrombosis
Hydrochlorothiazide	Chlorothiazide	0.959882	0	Chromobox protein homolog 1 (CHEMBL1741193)	6.20029	0.0444418	positive pregnancy tests
Hydrochlorothiazide	Chlorothiazide	0.959882	1	Serum albumin (CHEMBL3253)	6.15497	0.0354524	myocardial rupture
Chlorothiazide	Hydrochlorothiazide	0.959882	1	Serum albumin (CHEMBL3253)	6.15497	0.0354524	myocardial rupture
Hydrochlorothiazide	Chlorothiazide	0.959882	1	Serum albumin (CHEMBL3253)	6.15497	0.0354524	necrotizing enterocolitis
Chlorothiazide	Hydrochlorothiazide	0.959882	1	Serum albumin (CHEMBL3253)	6.15497	0.0354524	necrotizing enterocolitis
Hydrochlorothiazide	Chlorothiazide	0.959882	1	Serum albumin (CHEMBL3253)	6.15497	0.0354524	bladder dysfunction
Chlorothiazide	Hydrochlorothiazide	0.959882	1	Serum albumin (CHEMBL3253)	6.15497	0.0354524	bladder dysfunction
Hydrochlorothiazide	Chlorothiazide	0.959882	0	Canalicular multispecific organic anion transporter 1 (CHEMBL5748)	5.99715	0.0387013	abdominal distress
Hydrochlorothiazide	Chlorothiazide	0.959882	0	DNA-(apurinic or apyrimidinic site) lyase (CHEMBL5619)	5.90877	0.035993	hyperprolactinemia
Chlorothiazide	Hydrochlorothiazide	0.959882	0	Nuclear factor NF-kappa-B p105 subunit (CHEMBL3251)	5.70019	0.0114994	testicular swelling
Chlorothiazide	Hydrochlorothiazide	0.959882	0	Nuclear factor NF-kappa-B p105 subunit (CHEMBL3251)	5.37447	0.0371872	parotid swelling
Hydrochlorothiazide	Chlorothiazide	0.959882	0	Chromobox protein homolog 1 (CHEMBL1741193)	5.37359	4.51169e-05	protrusion of the tongue
Hydrochlorothiazide	Chlorothiazide	0.959882	1	Serum albumin (CHEMBL3253)	5.17018	0.0149596	porphyria cutanea tarda
Chlorothiazide	Hydrochlorothiazide	0.959882	1	Serum albumin (CHEMBL3253)	5.17018	0.0149596	porphyria cutanea tarda
Hydrochlorothiazide	Chlorothiazide	0.959882	0	Canalicular multispecific organic anion transporter 1 (CHEMBL5748)	5.03761	0.0168589	porphyria cutanea tarda
Clonidine	Apraclonidine	0.959878	0	Alpha-1b adrenergic receptor (CHEMBL232)	70.1667	9.06866e-07	Floppy Iris Syndrome
Clonidine	Apraclonidine	0.959878	0	Alpha-1b adrenergic receptor (CHEMBL232)	58.4722	3.95506e-06	Floppy
Clonidine	Apraclonidine	0.959878	0	Alpha-1b adrenergic receptor (CHEMBL232)	58.4722	3.95506e-06	Intraoperative Floppy Iris Syndrome
Clonidine	Apraclonidine	0.959878	0	Serotonin 1b (5-HT1b) receptor (CHEMBL1898)	56.1333	2.07569e-07	coronary artery vasospasm
Clonidine	Apraclonidine	0.959878	0	Alpha-1a adrenergic receptor (CHEMBL229)	49.5294	4.82428e-06	Floppy Iris Syndrome
Clonidine	Apraclonidine	0.959878	0	Serotonin 1d (5-HT1d) receptor (CHEMBL1983)	45.9273	7.998e-07	coronary artery vasospasm
Clonidine	Apraclonidine	0.959878	0	Alpha-1a adrenergic receptor (CHEMBL229)	41.2745	2.11109e-05	Floppy
Clonidine	Apraclonidine	0.959878	0	Alpha-1a adrenergic receptor (CHEMBL229)	41.2745	2.11109e-05	Intraoperative Floppy Iris Syndrome
Clonidine	Apraclonidine	0.959878	0	Serotonin 1b (5-HT1b) receptor (CHEMBL1898)	40.0952	0.0092492	pressure sensation
Clonidine	Apraclonidine	0.959878	0	Serotonin 1d (5-HT1d) receptor (CHEMBL1983)	32.8052	0.0144851	pressure sensation
Apraclonidine	Clonidine	0.959878	1	Adrenergic receptor alpha-1 (CHEMBL2094251)	28.0667	0.00156934	Floppy Iris Syndrome
Clonidine	Apraclonidine	0.959878	1	Adrenergic receptor alpha-1 (CHEMBL2094251)	28.0667	0.00156934	Floppy Iris Syndrome
Clonidine	Apraclonidine	0.959878	0	Serotonin 1b (5-HT1b) receptor (CHEMBL1898)	28.0667	0.0208412	gastrointestinal discomfort
Clonidine	Apraclonidine	0.959878	0	Serotonin 1b (5-HT1b) receptor (CHEMBL1898)	26.7302	1.87929e-05	vasospasm
Apraclonidine	Clonidine	0.959878	1	Adrenergic receptor alpha-1 (CHEMBL2094251)	23.3889	0.00348993	Floppy
Clonidine	Apraclonidine	0.959878	1	Adrenergic receptor alpha-1 (CHEMBL2094251)	23.3889	0.00348993	Floppy
Apraclonidine	Clonidine	0.959878	1	Adrenergic receptor alpha-1 (CHEMBL2094251)	23.3889	0.00348993	Intraoperative Floppy Iris Syndrome
Clonidine	Apraclonidine	0.959878	1	Adrenergic receptor alpha-1 (CHEMBL2094251)	23.3889	0.00348993	Intraoperative Floppy Iris Syndrome
Clonidine	Apraclonidine	0.959878	0	Solute carrier family 22 member 4 (CHEMBL2073668)	23.3889	0.00429825	gastrointestinal distress
Clonidine	Apraclonidine	0.959878	0	Serotonin 1b (5-HT1b) receptor (CHEMBL1898)	23.3889	0.0307067	cold sensations
Clonidine	Apraclonidine	0.959878	0	Serotonin 1d (5-HT1d) receptor (CHEMBL1983)	22.9636	0.0318519	gastrointestinal discomfort
Clonidine	Apraclonidine	0.959878	0	Serotonin 1a (5-HT1a) receptor (CHEMBL214)	22.4533	0.0031877	masked facies
Apraclonidine	Clonidine	0.959878	1	Adrenergic receptor alpha-2 (CHEMBL2095158)	22.1579	0.0317744	buccoglossal syndrome
Clonidine	Apraclonidine	0.959878	1	Adrenergic receptor alpha-2 (CHEMBL2095158)	22.1579	0.0317744	buccoglossal syndrome
Apraclonidine	Clonidine	0.959878	1	Adrenergic receptor alpha-2 (CHEMBL2095158)	22.1579	0.0317744	water intoxication
Clonidine	Apraclonidine	0.959878	1	Adrenergic receptor alpha-2 (CHEMBL2095158)	22.1579	0.0317744	water intoxication
Clonidine	Apraclonidine	0.959878	0	Serotonin 1d (5-HT1d) receptor (CHEMBL1983)	21.8701	7.00394e-05	vasospasm
Apraclonidine	Clonidine	0.959878	1	Adrenergic receptor alpha-2 (CHEMBL2095158)	19.6959	0.00758646	ketoacidosis
Clonidine	Apraclonidine	0.959878	1	Adrenergic receptor alpha-2 (CHEMBL2095158)	19.6959	0.00758646	ketoacidosis
Clonidine	Apraclonidine	0.959878	0	Serotonin 1d (5-HT1d) receptor (CHEMBL1983)	19.1364	0.0012627	ischemic colitis
Clonidine	Apraclonidine	0.959878	0	Serotonin 1d (5-HT1d) receptor (CHEMBL1983)	19.1364	0.0465922	cold sensations
Clonidine	Apraclonidine	0.959878	0	Serotonin 1a (5-HT1a) receptor (CHEMBL214)	18.7111	1.77392e-08	cogwheel rigidity
Clonidine	Apraclonidine	0.959878	0	Serotonin 1a (5-HT1a) receptor (CHEMBL214)	18.7111	0.000127326	EPS
Clonidine	Apraclonidine	0.959878	0	Serotonin 1a (5-HT1a) receptor (CHEMBL214)	18.7111	0.0068643	buccoglossal syndrome
Clonidine	Apraclonidine	0.959878	0	Serotonin 1b (5-HT1b) receptor (CHEMBL1898)	18.7111	0.00885881	ischemic colitis
Apraclonidine	Clonidine	0.959878	0	Beta-glucocerebrosidase (CHEMBL2179)	16.4293	0.00799222	false positive pregnancy tests
Clonidine	Apraclonidine	0.959878	0	Serotonin 1a (5-HT1a) receptor (CHEMBL214)	16.2491	1.16421e-08	akinesia
Clonidine	Apraclonidine	0.959878	0	Alpha-1d adrenergic receptor (CHEMBL223)	15.8868	0.000661876	Floppy Iris Syndrome
Clonidine	Apraclonidine	0.959878	0	Serotonin 1a (5-HT1a) receptor (CHEMBL214)	15.5926	0.00246728	ketoacidosis
Apraclonidine	Clonidine	0.959878	1	Adrenergic receptor alpha-1 (CHEMBL2094251)	15.5926	0.0148111	EPS
Clonidine	Apraclonidine	0.959878	1	Adrenergic receptor alpha-1 (CHEMBL2094251)	15.5926	0.0148111	EPS
Apraclonidine	Clonidine	0.959878	1	Adrenergic receptor alpha-1 (CHEMBL2094251)	15.5926	0.0148111	ketoacidosis
Clonidine	Apraclonidine	0.959878	1	Adrenergic receptor alpha-1 (CHEMBL2094251)	15.5926	0.0148111	ketoacidosis
Clonidine	Apraclonidine	0.959878	0	Serotonin 1a (5-HT1a) receptor (CHEMBL214)	14.7016	3.8127e-08	protrusion of the tongue
Clonidine	Apraclonidine	0.959878	0	Serotonin 1a (5-HT1a) receptor (CHEMBL214)	14.0333	0.00405981	coronary artery vasospasm
Clonidine	Apraclonidine	0.959878	0	Serotonin 1a (5-HT1a) receptor (CHEMBL214)	14.0333	0.0186651	diabetic ketoacidosis
Clonidine	Apraclonidine	0.959878	0	Solute carrier family 22 member 4 (CHEMBL2073668)	14.0333	0.0186651	withdrawal syndrome
Clonidine	Apraclonidine	0.959878	0	Serotonin 1a (5-HT1a) receptor (CHEMBL214)	14.0333	0.0186651	mitral insufficiency
Apraclonidine	Clonidine	0.959878	1	Alpha-2c adrenergic receptor (CHEMBL1916)	13.472	0.0139322	Floppy Iris Syndrome
Clonidine	Apraclonidine	0.959878	1	Alpha-2c adrenergic receptor (CHEMBL1916)	13.472	0.0139322	Floppy Iris Syndrome
Clonidine	Apraclonidine	0.959878	0	Alpha-1d adrenergic receptor (CHEMBL223)	13.239	0.00248418	Floppy
Clonidine	Apraclonidine	0.959878	0	Alpha-1d adrenergic receptor (CHEMBL223)	13.239	0.00248418	Intraoperative Floppy Iris Syndrome
Clonidine	Apraclonidine	0.959878	0	Alpha-1b adrenergic receptor (CHEMBL232)	12.7576	0.0281508	postural dizziness
Clonidine	Apraclonidine	0.959878	0	Serotonin 1a (5-HT1a) receptor (CHEMBL214)	12.4741	0.027613	motor restlessness
Clonidine	Apraclonidine	0.959878	0	Serotonin 1a (5-HT1a) receptor (CHEMBL214)	12.4741	0.027613	sluggishness
Clonidine	Apraclonidine	0.959878	0	Serotonin 1a (5-HT1a) receptor (CHEMBL214)	11.8175	8.0785e-05	choreoathetosis
Apraclonidine	Clonidine	0.959878	1	Adrenergic receptor alpha-2 (CHEMBL2095158)	11.8175	0.0346204	cogwheel rigidity
Clonidine	Apraclonidine	0.959878	1	Adrenergic receptor alpha-2 (CHEMBL2095158)	11.8175	0.0346204	cogwheel rigidity
Clonidine	Apraclonidine	0.959878	0	Multidrug and toxin extrusion protein 1 (CHEMBL1743126)	11.7927	0.00526641	dystonic reactions
Clonidine	Apraclonidine	0.959878	0	Serotonin 1a (5-HT1a) receptor (CHEMBL214)	11.7699	1.26464e-08	tightness of the throat
Apraclonidine	Clonidine	0.959878	0	Beta-glucocerebrosidase (CHEMBL2179)	11.7352	0.0281508	positive pregnancy tests
Clonidine	Apraclonidine	0.959878	0	Serotonin 1a (5-HT1a) receptor (CHEMBL214)	11.6944	0.00883559	drooling
Clonidine	Apraclonidine	0.959878	0	Serotonin 1a (5-HT1a) receptor (CHEMBL214)	11.6944	0.00883559	muscle tightness
Apraclonidine	Clonidine	0.959878	1	Adrenergic receptor alpha-1 (CHEMBL2094251)	11.6944	0.00952331	cogwheel rigidity
Clonidine	Apraclonidine	0.959878	1	Adrenergic receptor alpha-1 (CHEMBL2094251)	11.6944	0.00952331	cogwheel rigidity
Apraclonidine	Clonidine	0.959878	1	Adrenergic receptor alpha-2 (CHEMBL2095158)	11.662	0.00981784	akinesia
Clonidine	Apraclonidine	0.959878	1	Adrenergic receptor alpha-2 (CHEMBL2095158)	11.662	0.00981784	akinesia
Apraclonidine	Clonidine	0.959878	0	Beta-glucocerebrosidase (CHEMBL2179)	11.4092	0.00799222	cerebral edema
Clonidine	Apraclonidine	0.959878	0	Alpha-1a adrenergic receptor (CHEMBL229)	11.2567	0.011162	postural dizziness
Clonidine	Apraclonidine	0.959878	0	Serotonin 1a (5-HT1a) receptor (CHEMBL214)	11.2267	1.43329e-07	tardive dyskinesia
Apraclonidine	Clonidine	0.959878	1	Alpha-2c adrenergic receptor (CHEMBL1916)	11.2267	0.0281508	pseudoparkinsonism
Clonidine	Apraclonidine	0.959878	1	Alpha-2c adrenergic receptor (CHEMBL1916)	11.2267	0.0281508	pseudoparkinsonism
Apraclonidine	Clonidine	0.959878	1	Alpha-2c adrenergic receptor (CHEMBL1916)	11.2267	0.0281508	Floppy
Clonidine	Apraclonidine	0.959878	1	Alpha-2c adrenergic receptor (CHEMBL1916)	11.2267	0.0281508	Floppy
Apraclonidine	Clonidine	0.959878	1	Alpha-2c adrenergic receptor (CHEMBL1916)	11.2267	0.0281508	Intraoperative Floppy Iris Syndrome
Clonidine	Apraclonidine	0.959878	1	Alpha-2c adrenergic receptor (CHEMBL1916)	11.2267	0.0281508	Intraoperative Floppy Iris Syndrome
Clonidine	Apraclonidine	0.959878	0	Serotonin 1b (5-HT1b) receptor (CHEMBL1898)	10.9148	0.000236372	hyperesthesia
Clonidine	Apraclonidine	0.959878	0	Alpha-2b adrenergic receptor (CHEMBL1942)	10.6921	0.0260189	abdominal syndrome acute
Clonidine	Apraclonidine	0.959878	0	Alpha-1b adrenergic receptor (CHEMBL232)	10.6313	0.012434	miosis
Clonidine	Apraclonidine	0.959878	0	Alpha-1d adrenergic receptor (CHEMBL223)	10.5912	0.0320895	pseudoparkinsonism
Apraclonidine	Clonidine	0.959878	1	Adrenergic receptor alpha-2 (CHEMBL2095158)	10.5514	0.0142077	protrusion of the tongue
Clonidine	Apraclonidine	0.959878	1	Adrenergic receptor alpha-2 (CHEMBL2095158)	10.5514	0.0142077	protrusion of the tongue
Clonidine	Apraclonidine	0.959878	0	Mu opioid receptor (CHEMBL233)	10.525	0.000775759	drug withdrawal
Clonidine	Apraclonidine	0.959878	0	Serotonin 1a (5-HT1a) receptor (CHEMBL214)	10.525	0.00357322	hypersomnia
Clonidine	Apraclonidine	0.959878	0	Serotonin 1a (5-HT1a) receptor (CHEMBL214)	10.525	0.00357322	polydipsia
Apraclonidine	Clonidine	0.959878	1	Adrenergic receptor alpha-2 (CHEMBL2095158)	10.4272	0.0489491	subarachnoid hemorrhage
Clonidine	Apraclonidine	0.959878	1	Adrenergic receptor alpha-2 (CHEMBL2095158)	10.4272	0.0489491	subarachnoid hemorrhage
Apraclonidine	Clonidine	0.959878	0	Beta-glucocerebrosidase (CHEMBL2179)	10.2683	0.0421095	mitral insufficiency
Clonidine	Apraclonidine	0.959878	0	Serotonin 1a (5-HT1a) receptor (CHEMBL214)	10.2061	0.000239377	torticollis
Clonidine	Apraclonidine	0.959878	0	Serotonin 1a (5-HT1a) receptor (CHEMBL214)	10.2061	0.0486487	prolactin increased
Clonidine	Apraclonidine	0.959878	0	Serotonin 1b (5-HT1b) receptor (CHEMBL1898)	10.1141	0.0463904	yawning
Apraclonidine	Clonidine	0.959878	1	Adrenergic receptor alpha-1 (CHEMBL2094251)	10.0238	0.0048045	protrusion of the tongue
Clonidine	Apraclonidine	0.959878	1	Adrenergic receptor alpha-1 (CHEMBL2094251)	10.0238	0.0048045	protrusion of the tongue
Clonidine	Apraclonidine	0.959878	0	Mu opioid receptor (CHEMBL233)	10.0238	0.0149854	Physical dependence
Clonidine	Apraclonidine	0.959878	0	Serotonin 1a (5-HT1a) receptor (CHEMBL214)	10.0238	0.0160196	bradykinesia
Clonidine	Apraclonidine	0.959878	0	Serotonin 1a (5-HT1a) receptor (CHEMBL214)	9.95914	2.77342e-06	involuntary movements
Clonidine	Apraclonidine	0.959878	0	Serotonin 1a (5-HT1a) receptor (CHEMBL214)	9.90588	0.00485598	subarachnoid hemorrhage
Clonidine	Apraclonidine	0.959878	0	Serotonin 1a (5-HT1a) receptor (CHEMBL214)	9.82333	2.13911e-08	malignant syndrome
Apraclonidine	Clonidine	0.959878	1	Alpha-2c adrenergic receptor (CHEMBL1916)	9.62286	0.046202	peculiar taste
Clonidine	Apraclonidine	0.959878	1	Alpha-2c adrenergic receptor (CHEMBL1916)	9.62286	0.046202	peculiar taste
Clonidine	Apraclonidine	0.959878	0	Serotonin 1a (5-HT1a) receptor (CHEMBL214)	9.60175	1.61736e-07	priapism
Clonidine	Apraclonidine	0.959878	0	Serotonin 1a (5-HT1a) receptor (CHEMBL214)	9.58374	3.08534e-08	neuroleptic malignant
Clonidine	Apraclonidine	0.959878	0	Serotonin 1b (5-HT1b) receptor (CHEMBL1898)	9.54649	0.014686	hypertensive
Apraclonidine	Clonidine	0.959878	1	Alpha-2a adrenergic receptor (CHEMBL1867)	9.48732	0.0348111	abdominal syndrome acute
Clonidine	Apraclonidine	0.959878	1	Alpha-2a adrenergic receptor (CHEMBL1867)	9.48732	0.0348111	abdominal syndrome acute
Apraclonidine	Clonidine	0.959878	1	Alpha-2a adrenergic receptor (CHEMBL1867)	9.48732	0.0348111	Floppy Iris Syndrome
Clonidine	Apraclonidine	0.959878	1	Alpha-2a adrenergic receptor (CHEMBL1867)	9.48732	0.0348111	Floppy Iris Syndrome
Clonidine	Apraclonidine	0.959878	0	Neuropeptide S receptor (CHEMBL5162)	9.46067	0.00496693	false positive pregnancy tests
Apraclonidine	Clonidine	0.959878	1	Adrenergic receptor alpha-1 (CHEMBL2094251)	9.23246	0.0222735	akinesia
Clonidine	Apraclonidine	0.959878	1	Adrenergic receptor alpha-1 (CHEMBL2094251)	9.23246	0.0222735	akinesia
Clonidine	Apraclonidine	0.959878	0	Serotonin 1b (5-HT1b) receptor (CHEMBL1898)	9.05376	0.0040026	ventricular fibrillation
Clonidine	Apraclonidine	0.959878	0	Serotonin 1d (5-HT1d) receptor (CHEMBL1983)	8.9303	0.00119895	hyperesthesia
Apraclonidine	Clonidine	0.959878	1	Adrenergic receptor alpha-2 (CHEMBL2095158)	8.86316	0.00808357	tardive dyskinesia
Clonidine	Apraclonidine	0.959878	1	Adrenergic receptor alpha-2 (CHEMBL2095158)	8.86316	0.00808357	tardive dyskinesia
Clonidine	Apraclonidine	0.959878	0	Serotonin 1a (5-HT1a) receptor (CHEMBL214)	8.77083	0.0260305	opisthotonos
Clonidine	Apraclonidine	0.959878	0	Serotonin 1a (5-HT1a) receptor (CHEMBL214)	8.77083	0.0260305	fibroids
Apraclonidine	Clonidine	0.959878	1	Adrenergic receptor alpha-2 (CHEMBL2095158)	8.57725	0.00933037	tightness of the throat
Clonidine	Apraclonidine	0.959878	1	Adrenergic receptor alpha-2 (CHEMBL2095158)	8.57725	0.00933037	tightness of the throat
Apraclonidine	Clonidine	0.959878	1	Adrenergic receptor alpha-1 (CHEMBL2094251)	8.35317	0.0312735	Lower Respiratory Tract Infections
Clonidine	Apraclonidine	0.959878	1	Adrenergic receptor alpha-1 (CHEMBL2094251)	8.35317	0.0312735	Lower Respiratory Tract Infections
Apraclonidine	Clonidine	0.959878	1	Adrenergic receptor alpha-1 (CHEMBL2094251)	8.30921	0.000249275	priapism
Clonidine	Apraclonidine	0.959878	1	Adrenergic receptor alpha-1 (CHEMBL2094251)	8.30921	0.000249275	priapism
Clonidine	Apraclonidine	0.959878	0	Serotonin 1a (5-HT1a) receptor (CHEMBL214)	8.29242	8.72583e-07	extrapyramidal symptoms
Apraclonidine	Clonidine	0.959878	1	Adrenergic receptor alpha-1 (CHEMBL2094251)	8.18611	0.00371741	tardive dyskinesia
Clonidine	Apraclonidine	0.959878	1	Adrenergic receptor alpha-1 (CHEMBL2094251)	8.18611	0.00371741	tardive dyskinesia
Apraclonidine	Clonidine	0.959878	1	Adrenergic receptor alpha-2 (CHEMBL2095158)	8.16343	0.00348993	priapism
Clonidine	Apraclonidine	0.959878	1	Adrenergic receptor alpha-2 (CHEMBL2095158)	8.16343	0.00348993	priapism
Clonidine	Apraclonidine	0.959878	0	Serotonin 1b (5-HT1b) receptor (CHEMBL1898)	8.13527	0.00633107	myocardial ischemia
Clonidine	Apraclonidine	0.959878	0	Neuropeptide S receptor (CHEMBL5162)	8.10915	0.0035791	obstipation
Clonidine	Apraclonidine	0.959878	0	Neuropeptide S receptor (CHEMBL5162)	8.10915	0.0035791	positive pregnancy tests
Clonidine	Apraclonidine	0.959878	0	Serotonin 1a (5-HT1a) receptor (CHEMBL214)	8.01905	2.95521e-07	akathisia
Apraclonidine	Clonidine	0.959878	1	Alpha-2c adrenergic receptor (CHEMBL1916)	8.01905	6.99529e-05	protrusion of the tongue
Clonidine	Apraclonidine	0.959878	1	Alpha-2c adrenergic receptor (CHEMBL1916)	8.01905	6.99529e-05	protrusion of the tongue
Clonidine	Apraclonidine	0.959878	0	Serotonin 1a (5-HT1a) receptor (CHEMBL214)	8.01905	0.00125337	oculogyric crisis
Clonidine	Apraclonidine	0.959878	0	Serotonin 1a (5-HT1a) receptor (CHEMBL214)	8.01905	0.0126095	Lower Respiratory Tract Infections
Clonidine	Apraclonidine	0.959878	0	Serotonin 1a (5-HT1a) receptor (CHEMBL214)	8.01905	0.0126095	vasospasm
Apraclonidine	Clonidine	0.959878	1	Adrenergic receptor alpha-1 (CHEMBL2094251)	7.97348	0.0361308	common cold
Clonidine	Apraclonidine	0.959878	1	Adrenergic receptor alpha-1 (CHEMBL2094251)	7.97348	0.0361308	common cold
Apraclonidine	Clonidine	0.959878	1	Adrenergic receptor alpha-1 (CHEMBL2094251)	7.97348	0.0361308	postural dizziness
Clonidine	Apraclonidine	0.959878	1	Adrenergic receptor alpha-1 (CHEMBL2094251)	7.97348	0.0361308	postural dizziness
Apraclonidine	Clonidine	0.959878	1	Adrenergic receptor alpha-1 (CHEMBL2094251)	7.92204	0.00441637	tightness of the throat
Clonidine	Apraclonidine	0.959878	1	Adrenergic receptor alpha-1 (CHEMBL2094251)	7.92204	0.00441637	tightness of the throat
Clonidine	Apraclonidine	0.959878	0	Neuropeptide S receptor (CHEMBL5162)	7.8839	0.0160484	pseudoparkinsonism
Clonidine	Apraclonidine	0.959878	0	Serotonin 1a (5-HT1a) receptor (CHEMBL214)	7.85867	0.00465953	changes in ECG
Apraclonidine	Clonidine	0.959878	0	Beta-glucocerebrosidase (CHEMBL2179)	7.82346	0.00131976	protrusion of the tongue
Clonidine	Apraclonidine	0.959878	0	Alpha-1a adrenergic receptor (CHEMBL229)	7.82043	0.0132436	priapism
Clonidine	Apraclonidine	0.959878	0	Serotonin 1d (5-HT1d) receptor (CHEMBL1983)	7.81076	0.0322381	hypertensive
Clonidine	Apraclonidine	0.959878	0	Serotonin 1a (5-HT1a) receptor (CHEMBL214)	7.7963	0.0382079	anorgasmia
Clonidine	Apraclonidine	0.959878	0	Serotonin 1a (5-HT1a) receptor (CHEMBL214)	7.7963	0.0382079	photopsia
Clonidine	Apraclonidine	0.959878	0	Mu opioid receptor (CHEMBL233)	7.76037	0.000129185	dysphoria
Clonidine	Apraclonidine	0.959878	0	Serotonin 1a (5-HT1a) receptor (CHEMBL214)	7.65455	0.0152497	catatonic
Clonidine	Apraclonidine	0.959878	0	Alpha-1d adrenergic receptor (CHEMBL223)	7.56514	0.000117862	protrusion of the tongue
Clonidine	Apraclonidine	0.959878	0	Serotonin 1b (5-HT1b) receptor (CHEMBL1898)	7.5448	0.0315618	tingling
Clonidine	Apraclonidine	0.959878	0	Alpha-1a adrenergic receptor (CHEMBL229)	7.50446	0.042594	miosis
Clonidine	Apraclonidine	0.959878	0	Serotonin 1d (5-HT1d) receptor (CHEMBL1983)	7.40762	0.0123387	ventricular fibrillation
Clonidine	Apraclonidine	0.959878	0	Serotonin 1a (5-HT1a) receptor (CHEMBL214)	7.38596	0.0460272	enuresis
Clonidine	Apraclonidine	0.959878	0	Serotonin 1a (5-HT1a) receptor (CHEMBL214)	7.38596	0.0460272	uterine fibroids
Clonidine	Apraclonidine	0.959878	0	Neuropeptide S receptor (CHEMBL5162)	7.3583	0.00201318	cerebral edema
Apraclonidine	Clonidine	0.959878	1	Alpha-2a adrenergic receptor (CHEMBL1867)	7.34138	1.62465e-06	protrusion of the tongue
Clonidine	Apraclonidine	0.959878	1	Alpha-2a adrenergic receptor (CHEMBL1867)	7.34138	1.62465e-06	protrusion of the tongue
Clonidine	Apraclonidine	0.959878	0	Mu opioid receptor (CHEMBL233)	7.32174	0.00650334	drug dependence
Clonidine	Apraclonidine	0.959878	0	Mu opioid receptor (CHEMBL233)	7.21714	0.000757681	withdrawal syndrome
Apraclonidine	Clonidine	0.959878	1	Alpha-2c adrenergic receptor (CHEMBL1916)	7.21714	0.0163229	breast engorgement
Clonidine	Apraclonidine	0.959878	1	Alpha-2c adrenergic receptor (CHEMBL1916)	7.21714	0.0163229	breast engorgement
Clonidine	Apraclonidine	0.959878	0	Mu opioid receptor (CHEMBL233)	7.21714	0.0188736	fecal impaction
Clonidine	Apraclonidine	0.959878	0	Alpha-1b adrenergic receptor (CHEMBL232)	7.15986	0.0441124	hypertensive
Clonidine	Apraclonidine	0.959878	0	Serotonin 1a (5-HT1a) receptor (CHEMBL214)	7.01667	2.29242e-05	galactorrhea
Clonidine	Apraclonidine	0.959878	0	Mu opioid receptor (CHEMBL233)	7.01667	0.00812442	loss of appetite
Clonidine	Apraclonidine	0.959878	0	Serotonin 1a (5-HT1a) receptor (CHEMBL214)	7.01667	0.00829224	abnormal ejaculation
Clonidine	Apraclonidine	0.959878	0	Serotonin 1a (5-HT1a) receptor (CHEMBL214)	7.01667	0.0219062	hyperthyroidism
Clonidine	Apraclonidine	0.959878	0	Alpha-2b adrenergic receptor (CHEMBL1942)	7.00076	5.30695e-05	protrusion of the tongue
Clonidine	Apraclonidine	0.959878	0	Alpha-1d adrenergic receptor (CHEMBL223)	6.88428	7.2308e-06	tardive dyskinesia
Clonidine	Apraclonidine	0.959878	0	Serotonin 1a (5-HT1a) receptor (CHEMBL214)	6.84553	0.000351422	extrapyramidal syndrome
Clonidine	Apraclonidine	0.959878	0	Serotonin 1a (5-HT1a) receptor (CHEMBL214)	6.82703	0.00115225	yawning
Clonidine	Apraclonidine	0.959878	0	Neuropeptide S receptor (CHEMBL5162)	6.75762	0.0341077	macula
Apraclonidine	Clonidine	0.959878	1	Alpha-2c adrenergic receptor (CHEMBL1916)	6.736	3.39677e-05	tardive dyskinesia
Clonidine	Apraclonidine	0.959878	1	Alpha-2c adrenergic receptor (CHEMBL1916)	6.736	3.39677e-05	tardive dyskinesia
Apraclonidine	Clonidine	0.959878	0	Nuclear factor NF-kappa-B p105 subunit (CHEMBL3251)	6.71809	0.0112812	mitral insufficiency
Clonidine	Apraclonidine	0.959878	0	Alpha-1d adrenergic receptor (CHEMBL223)	6.68918	2.65492e-07	priapism
Clonidine	Apraclonidine	0.959878	0	Alpha-2b adrenergic receptor (CHEMBL1942)	6.68254	0.00749769	breast engorgement
Clonidine	Apraclonidine	0.959878	0	Serotonin 1d (5-HT1d) receptor (CHEMBL1983)	6.65613	0.0184163	myocardial ischemia
Clonidine	Apraclonidine	0.959878	0	Mu opioid receptor (CHEMBL233)	6.63645	0.00403129	shivering
Apraclonidine	Clonidine	0.959878	1	Alpha-2a adrenergic receptor (CHEMBL1867)	6.58842	0.0481027	motor restlessness
Clonidine	Apraclonidine	0.959878	1	Alpha-2a adrenergic receptor (CHEMBL1867)	6.58842	0.0481027	motor restlessness
Apraclonidine	Clonidine	0.959878	1	Alpha-2c adrenergic receptor (CHEMBL1916)	6.50636	1.34032e-07	extrapyramidal symptoms
Clonidine	Apraclonidine	0.959878	1	Alpha-2c adrenergic receptor (CHEMBL1916)	6.50636	1.34032e-07	extrapyramidal symptoms
Clonidine	Apraclonidine	0.959878	0	Alpha-1d adrenergic receptor (CHEMBL223)	6.49914	0.00134925	catatonic
Clonidine	Apraclonidine	0.959878	0	Serotonin 1a (5-HT1a) receptor (CHEMBL214)	6.41524	2.95521e-07	dystonia
Apraclonidine	Clonidine	0.959878	0	Nuclear factor NF-kappa-B p105 subunit (CHEMBL3251)	6.39818	0.040473	peculiar taste
Clonidine	Apraclonidine	0.959878	0	Alpha-1d adrenergic receptor (CHEMBL223)	6.35472	0.0281508	cogwheel rigidity
Clonidine	Apraclonidine	0.959878	0	Serotonin 1a (5-HT1a) receptor (CHEMBL214)	6.33763	0.0136688	caries
Clonidine	Apraclonidine	0.959878	0	Serum albumin (CHEMBL3253)	6.33083	0.0103245	hypertrophic cardiomyopathy
Clonidine	Apraclonidine	0.959878	0	Serum albumin (CHEMBL3253)	6.33083	0.0103245	mesenteric arterial thrombosis
Clonidine	Apraclonidine	0.959878	0	Neuropeptide S receptor (CHEMBL5162)	6.30712	0.0177063	motor restlessness
Clonidine	Apraclonidine	0.959878	0	Serotonin 1a (5-HT1a) receptor (CHEMBL214)	6.23704	0.00583882	hyperacusis
Apraclonidine	Clonidine	0.959878	1	Alpha-2c adrenergic receptor (CHEMBL1916)	6.20421	8.67137e-06	priapism
Clonidine	Apraclonidine	0.959878	1	Alpha-2c adrenergic receptor (CHEMBL1916)	6.20421	8.67137e-06	priapism
Clonidine	Apraclonidine	0.959878	0	Serum albumin (CHEMBL3253)	6.15497	0.0354524	myocardial rupture
Clonidine	Apraclonidine	0.959878	0	Serum albumin (CHEMBL3253)	6.15497	0.0354524	necrotizing enterocolitis
Clonidine	Apraclonidine	0.959878	0	Serum albumin (CHEMBL3253)	6.15497	0.0354524	bladder dysfunction
Clonidine	Apraclonidine	0.959878	0	Serotonin 1a (5-HT1a) receptor (CHEMBL214)	6.1516	5.34778e-07	dyskinesia
Clonidine	Apraclonidine	0.959878	0	Alpha-1d adrenergic receptor (CHEMBL223)	6.13808	2.95521e-07	extrapyramidal symptoms
Apraclonidine	Clonidine	0.959878	1	Alpha-2c adrenergic receptor (CHEMBL1916)	6.12364	0.00583882	postural dizziness
Clonidine	Apraclonidine	0.959878	1	Alpha-2c adrenergic receptor (CHEMBL1916)	6.12364	0.00583882	postural dizziness
Clonidine	Apraclonidine	0.959878	0	Serotonin 1b (5-HT1b) receptor (CHEMBL1898)	6.10145	0.0202333	ventricular tachycardia
Clonidine	Apraclonidine	0.959878	0	Alpha-1a adrenergic receptor (CHEMBL229)	6.06483	0.0345982	hypertensive
Apraclonidine	Clonidine	0.959878	1	Alpha-2c adrenergic receptor (CHEMBL1916)	6.01429	0.000928651	oculogyric crisis
Clonidine	Apraclonidine	0.959878	1	Alpha-2c adrenergic receptor (CHEMBL1916)	6.01429	0.000928651	oculogyric crisis
Clonidine	Apraclonidine	0.959878	0	Mu opioid receptor (CHEMBL233)	6.01429	0.0391249	hypotensive
Clonidine	Apraclonidine	0.959878	0	Mu opioid receptor (CHEMBL233)	6.01429	0.0391249	impaction
Apraclonidine	Clonidine	0.959878	1	Alpha-2a adrenergic receptor (CHEMBL1867)	5.92958	3.26643e-06	tardive dyskinesia
Clonidine	Apraclonidine	0.959878	1	Alpha-2a adrenergic receptor (CHEMBL1867)	5.92958	3.26643e-06	tardive dyskinesia
Apraclonidine	Clonidine	0.959878	1	Alpha-2a adrenergic receptor (CHEMBL1867)	5.92958	0.0132284	breast engorgement
Clonidine	Apraclonidine	0.959878	1	Alpha-2a adrenergic receptor (CHEMBL1867)	5.92958	0.0132284	breast engorgement
Clonidine	Apraclonidine	0.959878	0	Serotonin 1a (5-HT1a) receptor (CHEMBL214)	5.84722	0.00121956	lactation
Clonidine	Apraclonidine	0.959878	0	Serotonin 1d (5-HT1d) receptor (CHEMBL1983)	5.81358	0.0309122	numbness
Clonidine	Apraclonidine	0.959878	0	Alpha-2b adrenergic receptor (CHEMBL1942)	5.79153	4.82819e-05	tardive dyskinesia
Clonidine	Apraclonidine	0.959878	0	Serotonin 1a (5-HT1a) receptor (CHEMBL214)	5.75726	0.00908244	manic reaction
Apraclonidine	Clonidine	0.959878	1	Alpha-2c adrenergic receptor (CHEMBL1916)	5.75024	2.26768e-05	neuroleptic malignant
Clonidine	Apraclonidine	0.959878	1	Alpha-2c adrenergic receptor (CHEMBL1916)	5.75024	2.26768e-05	neuroleptic malignant
Apraclonidine	Clonidine	0.959878	1	Adrenergic receptor alpha-1 (CHEMBL2094251)	5.72789	0.0087283	akathisia
Clonidine	Apraclonidine	0.959878	1	Adrenergic receptor alpha-1 (CHEMBL2094251)	5.72789	0.0087283	akathisia
Apraclonidine	Clonidine	0.959878	0	Nuclear factor NF-kappa-B p105 subunit (CHEMBL3251)	5.70019	0.0114994	testicular swelling
Apraclonidine	Clonidine	0.959878	0	HERG (CHEMBL240)	5.61333	0.00264117	peculiar taste
Apraclonidine	Clonidine	0.959878	0	HERG (CHEMBL240)	5.61333	0.0300105	polymorphic ventricular tachycardia
Apraclonidine	Clonidine	0.959878	0	HERG (CHEMBL240)	5.61333	0.0300105	false positive pregnancy tests
Apraclonidine	Clonidine	0.959878	0	HERG (CHEMBL240)	5.61333	0.0300105	masked facies
Apraclonidine	Clonidine	0.959878	1	Adrenergic receptor alpha-1 (CHEMBL2094251)	5.58144	0.0233523	extrapyramidal symptoms
Clonidine	Apraclonidine	0.959878	1	Adrenergic receptor alpha-1 (CHEMBL2094251)	5.58144	0.0233523	extrapyramidal symptoms
Clonidine	Apraclonidine	0.959878	0	P-glycoprotein 1 (CHEMBL4302)	5.53947	0.00981784	buccoglossal syndrome
Clonidine	Apraclonidine	0.959878	0	Neuropeptide S receptor (CHEMBL5162)	5.51873	0.0150362	asphyxia
Clonidine	Apraclonidine	0.959878	0	Serotonin 1a (5-HT1a) receptor (CHEMBL214)	5.5131	0.000684642	libido increased
Apraclonidine	Clonidine	0.959878	1	Alpha-2c adrenergic receptor (CHEMBL1916)	5.473	0.000117441	malignant syndrome
Clonidine	Apraclonidine	0.959878	1	Alpha-2c adrenergic receptor (CHEMBL1916)	5.473	0.000117441	malignant syndrome
Clonidine	Apraclonidine	0.959878	0	Alpha-1d adrenergic receptor (CHEMBL223)	5.42476	4.42043e-05	neuroleptic malignant
Apraclonidine	Clonidine	0.959878	0	Nuclear factor NF-kappa-B p105 subunit (CHEMBL3251)	5.37447	0.0371872	parotid swelling
Apraclonidine	Clonidine	0.959878	1	Alpha-2c adrenergic receptor (CHEMBL1916)	5.35818	0.0276306	catatonic
Clonidine	Apraclonidine	0.959878	1	Alpha-2c adrenergic receptor (CHEMBL1916)	5.35818	0.0276306	catatonic
Apraclonidine	Clonidine	0.959878	1	Alpha-2c adrenergic receptor (CHEMBL1916)	5.35818	0.0276306	torticollis
Clonidine	Apraclonidine	0.959878	1	Alpha-2c adrenergic receptor (CHEMBL1916)	5.35818	0.0276306	torticollis
Apraclonidine	Clonidine	0.959878	0	Beta-glucocerebrosidase (CHEMBL2179)	5.29976	0.0142158	tightness of the throat
Clonidine	Apraclonidine	0.959878	0	Alpha-1d adrenergic receptor (CHEMBL223)	5.2956	0.00103723	paralytic ileus
Clonidine	Apraclonidine	0.959878	0	Alpha-2b adrenergic receptor (CHEMBL1942)	5.27569	2.05077e-05	priapism
Clonidine	Apraclonidine	0.959878	0	Menin/Histone-lysine N-methyltransferase MLL (CHEMBL2093861)	5.22981	0.0372966	false positive pregnancy tests
Clonidine	Apraclonidine	0.959878	0	Serotonin 1a (5-HT1a) receptor (CHEMBL214)	5.22171	0.015118	paranoid reaction
Clonidine	Apraclonidine	0.959878	0	Serotonin 1a (5-HT1a) receptor (CHEMBL214)	5.19753	0.00291748	hypothyroidism
Apraclonidine	Clonidine	0.959878	1	Alpha-2a adrenergic receptor (CHEMBL1867)	5.18838	0.0267889	opisthotonos
Clonidine	Apraclonidine	0.959878	1	Alpha-2a adrenergic receptor (CHEMBL1867)	5.18838	0.0267889	opisthotonos
Apraclonidine	Clonidine	0.959878	1	Alpha-2c adrenergic receptor (CHEMBL1916)	5.18154	0.000514274	sudden death
Clonidine	Apraclonidine	0.959878	1	Alpha-2c adrenergic receptor (CHEMBL1916)	5.18154	0.000514274	sudden death
Clonidine	Apraclonidine	0.959878	0	Serum albumin (CHEMBL3253)	5.17018	0.0149596	porphyria cutanea tarda
Clonidine	Apraclonidine	0.959878	0	Serotonin 1a (5-HT1a) receptor (CHEMBL214)	5.17018	0.0336877	hypothermia
Clonidine	Apraclonidine	0.959878	0	Alpha-2b adrenergic receptor (CHEMBL1942)	5.16378	3.76485e-06	extrapyramidal symptoms
Clonidine	Apraclonidine	0.959878	0	Alpha-1d adrenergic receptor (CHEMBL223)	5.16321	0.000213542	malignant syndrome
Clonidine	Apraclonidine	0.959878	0	Serotonin 1a (5-HT1a) receptor (CHEMBL214)	5.1551	0.00727959	hypotonia
Apraclonidine	Clonidine	0.959878	0	Beta-glucocerebrosidase (CHEMBL2179)	5.13415	0.034296	oculogyric crisis
Clonidine	Apraclonidine	0.959878	0	Alpha-1d adrenergic receptor (CHEMBL223)	5.12477	0.003295	involuntary movements
Apraclonidine	Clonidine	0.959878	1	Alpha-2a adrenergic receptor (CHEMBL1867)	5.121	4.80169e-07	extrapyramidal symptoms
Clonidine	Apraclonidine	0.959878	1	Alpha-2a adrenergic receptor (CHEMBL1867)	5.121	4.80169e-07	extrapyramidal symptoms
Clonidine	Apraclonidine	0.959878	0	Alpha-1d adrenergic receptor (CHEMBL223)	5.10647	0.00751134	oculogyric crisis
Apraclonidine	Clonidine	0.959878	1	Alpha-2c adrenergic receptor (CHEMBL1916)	5.10303	0.00343862	miosis
Clonidine	Apraclonidine	0.959878	1	Alpha-2c adrenergic receptor (CHEMBL1916)	5.10303	0.00343862	miosis
Apraclonidine	Clonidine	0.959878	1	Alpha-2c adrenergic receptor (CHEMBL1916)	5.10303	0.00343862	paralytic ileus
Clonidine	Apraclonidine	0.959878	1	Alpha-2c adrenergic receptor (CHEMBL1916)	5.10303	0.00343862	paralytic ileus
Clonidine	Apraclonidine	0.959878	0	Mu opioid receptor (CHEMBL233)	5.10303	0.0356692	miosis
Clonidine	Apraclonidine	0.959878	0	Mu opioid receptor (CHEMBL233)	5.10303	0.0356692	paralytic ileus
Apraclonidine	Clonidine	0.959878	0	HERG (CHEMBL240)	5.07873	4.59372e-09	protrusion of the tongue
Clonidine	Apraclonidine	0.959878	0	Alpha-1d adrenergic receptor (CHEMBL223)	5.05489	0.0344536	torticollis
Apraclonidine	Clonidine	0.959878	0	HERG (CHEMBL240)	5.052	0.000915522	parotid swelling
Clonidine	Apraclonidine	0.959878	0	Serotonin 1a (5-HT1a) receptor (CHEMBL214)	5.0119	2.49521e-05	rigidity
Clonidine	Apraclonidine	0.959878	0	Serotonin 1b (5-HT1b) receptor (CHEMBL1898)	5.0119	0.041854	lacrimation
Fluorometholone	Desoximetasone	0.958856	0	Lysosomal alpha-glucosidase (CHEMBL2608)	16.4293	0.00799222	Floppy Iris Syndrome
Fluorometholone	Desoximetasone	0.958856	0	Lysosomal alpha-glucosidase (CHEMBL2608)	13.6911	0.0163229	Floppy
Fluorometholone	Desoximetasone	0.958856	0	Lysosomal alpha-glucosidase (CHEMBL2608)	13.6911	0.0163229	Intraoperative Floppy Iris Syndrome
Fluorometholone	Desoximetasone	0.958856	0	Huntingtin (CHEMBL5514)	9.39732	0.0139043	macular degeneration
Fluorometholone	Desoximetasone	0.958856	0	Lysosomal alpha-glucosidase (CHEMBL2608)	7.24821	0.0176406	subarachnoid hemorrhage
Desoximetasone	Fluorometholone	0.958856	0	Glucagon-like peptide 1 receptor (CHEMBL1784)	6.47692	0.0184547	false positive pregnancy tests
Desoximetasone	Fluorometholone	0.958856	0	DNA-(apurinic or apyrimidinic site) lyase (CHEMBL5619)	5.90877	0.035993	hyperprolactinemia
Desoximetasone	Fluorometholone	0.958856	0	Glucagon-like peptide 1 receptor (CHEMBL1784)	5.55165	0.0174126	positive pregnancy tests
Desoximetasone	Fluorometholone	0.958856	0	Glucagon-like peptide 1 receptor (CHEMBL1784)	5.18154	0.0040792	parotid swelling
Desoximetasone	Fluorometholone	0.958856	0	Glucagon-like peptide 1 receptor (CHEMBL1784)	5.03761	0.0133758	cerebral edema
Desoximetasone	Fluorometholone	0.958856	0	Glucagon-like peptide 1 receptor (CHEMBL1784)	5.03761	0.0133758	Female Sexual Dysfunction
Desoximetasone	Fluorometholone	0.958856	0	Glucagon-like peptide 1 receptor (CHEMBL1784)	5.03761	0.0133758	motor restlessness
Chenodeoxycholic_acid	Ursodeoxycholic_acid	0.958574	0	Bile salt export pump (CHEMBL6020)	19.6959	0.00758646	skin changes
Chenodeoxycholic_acid	Ursodeoxycholic_acid	0.958574	1	Solute carrier organic anion transporter family member 1A2 (CHEMBL1743123)	10.525	0.0474338	Fat Redistribution
Chenodeoxycholic_acid	Ursodeoxycholic_acid	0.958574	0	Bile acid receptor FXR (CHEMBL2047)	8.20663	0.0242616	ovarian cancer
Chenodeoxycholic_acid	Ursodeoxycholic_acid	0.958574	0	Bile acid receptor FXR (CHEMBL2047)	8.05742	0.00867633	oligospermia
Chenodeoxycholic_acid	Ursodeoxycholic_acid	0.958574	0	Serum albumin (CHEMBL3253)	6.33083	0.0103245	hypertrophic cardiomyopathy
Chenodeoxycholic_acid	Ursodeoxycholic_acid	0.958574	0	Serum albumin (CHEMBL3253)	6.33083	0.0103245	mesenteric arterial thrombosis
Chenodeoxycholic_acid	Ursodeoxycholic_acid	0.958574	0	Bile acid receptor FXR (CHEMBL2047)	6.33083	0.0275248	mood disturbances
Chenodeoxycholic_acid	Ursodeoxycholic_acid	0.958574	0	Serum albumin (CHEMBL3253)	6.15497	0.0354524	myocardial rupture
Chenodeoxycholic_acid	Ursodeoxycholic_acid	0.958574	0	Serum albumin (CHEMBL3253)	6.15497	0.0354524	necrotizing enterocolitis
Chenodeoxycholic_acid	Ursodeoxycholic_acid	0.958574	0	Serum albumin (CHEMBL3253)	6.15497	0.0354524	bladder dysfunction
Chenodeoxycholic_acid	Ursodeoxycholic_acid	0.958574	0	Canalicular multispecific organic anion transporter 1 (CHEMBL5748)	5.99715	0.0387013	abdominal distress
Chenodeoxycholic_acid	Ursodeoxycholic_acid	0.958574	0	Menin/Histone-lysine N-methyltransferase MLL (CHEMBL2093861)	5.22981	0.0372966	false positive pregnancy tests
Chenodeoxycholic_acid	Ursodeoxycholic_acid	0.958574	0	Serum albumin (CHEMBL3253)	5.17018	0.0149596	porphyria cutanea tarda
Chenodeoxycholic_acid	Ursodeoxycholic_acid	0.958574	0	Canalicular multispecific organic anion transporter 1 (CHEMBL5748)	5.03761	0.0168589	porphyria cutanea tarda
Allylestrenol	Norethindrone	0.95832	0	Ubiquitin carboxyl-terminal hydrolase 1 (CHEMBL1795087)	10.6921	0.0351709	peculiar taste
Allylestrenol	Norethindrone	0.95832	0	Ubiquitin carboxyl-terminal hydrolase 1 (CHEMBL1795087)	6.60392	0.0255981	hypomania
Codeine	Oxycodone	0.95734	0	Opioid receptors; mu & delta (CHEMBL2095149)	17.4207	0.0473615	shivering
Codeine	Oxycodone	0.95734	0	Sodium channel alpha subunits; brain (Types I, II, III) (CHEMBL2096682)	10.165	0.00128676	peculiar taste
Codeine	Oxycodone	0.95734	0	Sodium channel alpha subunits; brain (Types I, II, III) (CHEMBL2096682)	8.30141	0.0014232	parotid swelling
Codeine	Oxycodone	0.95734	0	Sodium channel alpha subunits; brain (Types I, II, III) (CHEMBL2096682)	6.91784	0.00524298	low cardiac output
Codeine	Oxycodone	0.95734	0	Sodium channel alpha subunits; brain (Types I, II, III) (CHEMBL2096682)	6.46863	0.0207082	testicular swelling
Codeine	Oxycodone	0.95734	0	Sodium channel alpha subunits; brain (Types I, II, III) (CHEMBL2096682)	5.92958	8.84395e-10	extrapyramidal symptoms
Codeine	Oxycodone	0.95734	0	Sodium channel alpha subunits; brain (Types I, II, III) (CHEMBL2096682)	5.92958	0.0132284	addiction
Codeine	Oxycodone	0.95734	0	Sodium channel alpha subunits; brain (Types I, II, III) (CHEMBL2096682)	5.92958	0.0132284	breast engorgement
Codeine	Oxycodone	0.95734	0	P-glycoprotein 1 (CHEMBL4302)	5.53947	0.00981784	buccoglossal syndrome
Codeine	Oxycodone	0.95734	0	Sodium channel alpha subunits; brain (Types I, II, III) (CHEMBL2096682)	5.39052	1.30189e-05	paralytic ileus
Codeine	Oxycodone	0.95734	0	Sodium channel alpha subunits; brain (Types I, II, III) (CHEMBL2096682)	5.03116	8.50215e-05	excitement
Seproxetine	Fluoxetine	0.957138	1	Dopamine transporter (CHEMBL238)	12.2324	0.000523074	orgasmic dysfunction
Seproxetine	Fluoxetine	0.957138	1	Dopamine transporter (CHEMBL238)	11.8927	0.00377181	pseudoparkinsonism
Seproxetine	Fluoxetine	0.957138	1	Dopamine transporter (CHEMBL238)	11.4169	0.021743	choreoathetoid movements
Seproxetine	Fluoxetine	0.957138	1	Serotonin transporter (CHEMBL228)	11.1033	0.000839292	orgasmic dysfunction
Seproxetine	Fluoxetine	0.957138	1	Serotonin transporter (CHEMBL228)	11.1033	0.000839292	peculiar taste
Seproxetine	Fluoxetine	0.957138	1	Dopamine transporter (CHEMBL238)	11.0998	0.000216938	Female Sexual Dysfunction
Seproxetine	Fluoxetine	0.957138	1	Serotonin transporter (CHEMBL228)	10.7949	0.00539182	buccoglossal syndrome
Seproxetine	Fluoxetine	0.957138	1	Serotonin transporter (CHEMBL228)	10.0752	0.000365683	Female Sexual Dysfunction
Seproxetine	Fluoxetine	0.957138	1	Norepinephrine transporter (CHEMBL222)	9.8865	0.00144313	orgasmic dysfunction
Seproxetine	Fluoxetine	0.957138	1	Norepinephrine transporter (CHEMBL222)	9.8865	0.00144313	peculiar taste
Seproxetine	Fluoxetine	0.957138	1	Norepinephrine transporter (CHEMBL222)	9.61187	0.00812442	pseudoparkinsonism
Seproxetine	Fluoxetine	0.957138	1	Norepinephrine transporter (CHEMBL222)	9.43711	1.77255e-05	testicular swelling
Seproxetine	Fluoxetine	0.957138	1	Serotonin transporter (CHEMBL228)	9.25275	0.0123834	blood cholesterol increased
Seproxetine	Fluoxetine	0.957138	1	Norepinephrine transporter (CHEMBL222)	9.2274	0.0373969	choreoathetoid movements
Seproxetine	Fluoxetine	0.957138	1	Serotonin transporter (CHEMBL228)	9.14389	3.80143e-07	hypomania
Seproxetine	Fluoxetine	0.957138	1	Serotonin transporter (CHEMBL228)	8.96805	5.06567e-05	ejaculation failure
Seproxetine	Fluoxetine	0.957138	1	Dopamine transporter (CHEMBL238)	8.78227	0.000348207	ejaculation failure
Seproxetine	Fluoxetine	0.957138	1	Dopamine transporter (CHEMBL238)	8.32486	0.00199045	delayed ejaculation
Seproxetine	Fluoxetine	0.957138	1	Serotonin transporter (CHEMBL228)	8.24336	0.00183615	prolactin increased
Seproxetine	Fluoxetine	0.957138	1	Serotonin transporter (CHEMBL228)	8.24336	0.00183615	testicular swelling
Seproxetine	Fluoxetine	0.957138	1	Norepinephrine transporter (CHEMBL222)	8.07397	0.0016751	parotid swelling
Seproxetine	Fluoxetine	0.957138	1	Serotonin transporter (CHEMBL228)	7.77231	0.00901129	parotid swelling
Seproxetine	Fluoxetine	0.957138	1	Norepinephrine transporter (CHEMBL222)	7.6895	0.00805418	Female Sexual Dysfunction
Seproxetine	Fluoxetine	0.957138	1	Serotonin transporter (CHEMBL228)	7.55641	0.00338619	delayed ejaculation
Seproxetine	Fluoxetine	0.957138	1	Serotonin transporter (CHEMBL228)	7.55641	0.00338619	ejaculation disorder
Seproxetine	Fluoxetine	0.957138	1	Dopamine transporter (CHEMBL238)	7.55533	0.000342449	hypomania
Seproxetine	Fluoxetine	0.957138	1	Norepinephrine transporter (CHEMBL222)	7.46334	1.75503e-05	hypomania
Seproxetine	Fluoxetine	0.957138	1	Serotonin transporter (CHEMBL228)	7.4022	6.89355e-06	protrusion of the tongue
Seproxetine	Fluoxetine	0.957138	1	Norepinephrine transporter (CHEMBL222)	7.2089	0.0324699	mitral insufficiency
Seproxetine	Fluoxetine	0.957138	1	Serotonin transporter (CHEMBL228)	7.19658	0.000133803	anorgasmia
Seproxetine	Fluoxetine	0.957138	1	Serotonin transporter (CHEMBL228)	7.19658	0.0363027	sluggishness
Seproxetine	Fluoxetine	0.957138	1	Serotonin transporter (CHEMBL228)	7.19658	0.0363027	tics
Seproxetine	Fluoxetine	0.957138	1	Dopamine transporter (CHEMBL238)	7.13559	0.00543674	bruxism
Seproxetine	Fluoxetine	0.957138	1	Dopamine transporter (CHEMBL238)	7.13559	0.0404712	initial insomnia
Seproxetine	Fluoxetine	0.957138	1	Dopamine transporter (CHEMBL238)	7.13559	0.0404712	parotid swelling
Seproxetine	Fluoxetine	0.957138	1	Norepinephrine transporter (CHEMBL222)	7.098	0.00131976	ejaculation failure
Seproxetine	Fluoxetine	0.957138	1	Serotonin transporter (CHEMBL228)	6.90872	0.00198554	hyperprolactinemia
Seproxetine	Fluoxetine	0.957138	1	Serotonin transporter (CHEMBL228)	6.47692	1.41771e-10	extrapyramidal symptoms
Seproxetine	Fluoxetine	0.957138	1	Serotonin transporter (CHEMBL228)	6.47692	1.02277e-06	tardive dyskinesia
Seproxetine	Fluoxetine	0.957138	1	Serotonin transporter (CHEMBL228)	6.47692	0.000122372	torticollis
Seproxetine	Fluoxetine	0.957138	1	Serotonin transporter (CHEMBL228)	6.47692	0.008686	bruxism
Seproxetine	Fluoxetine	0.957138	1	Serotonin transporter (CHEMBL228)	6.47692	0.008686	breast engorgement
Seproxetine	Fluoxetine	0.957138	1	Serotonin transporter (CHEMBL228)	6.47692	0.0222735	prostatitis
Seproxetine	Fluoxetine	0.957138	1	Serotonin transporter (CHEMBL228)	6.47692	0.0222735	vaginal dryness
Seproxetine	Fluoxetine	0.957138	1	Serotonin transporter (CHEMBL228)	6.31895	3.49631e-09	neuroleptic malignant
Seproxetine	Fluoxetine	0.957138	1	Serotonin transporter (CHEMBL228)	6.15308	1.97469e-08	malignant syndrome
Seproxetine	Fluoxetine	0.957138	1	Serotonin transporter (CHEMBL228)	6.13603	0.00172363	akinesia
Seproxetine	Fluoxetine	0.957138	1	Dopamine transporter (CHEMBL238)	6.11622	0.0307536	breast engorgement
Seproxetine	Fluoxetine	0.957138	1	Dopamine transporter (CHEMBL238)	6.11622	0.0307536	completed suicide
Seproxetine	Fluoxetine	0.957138	1	Serotonin transporter (CHEMBL228)	6.04513	0.0128898	cogwheel rigidity
Seproxetine	Fluoxetine	0.957138	1	Serotonin transporter (CHEMBL228)	5.93718	1.0097e-09	galactorrhea
Seproxetine	Fluoxetine	0.957138	1	Serotonin transporter (CHEMBL228)	5.88811	0.000870399	catatonic
Seproxetine	Fluoxetine	0.957138	1	Serotonin transporter (CHEMBL228)	5.79514	5.69993e-07	priapism
Seproxetine	Fluoxetine	0.957138	1	Norepinephrine transporter (CHEMBL222)	5.76712	0.000884164	hysteria
Seproxetine	Fluoxetine	0.957138	1	Norepinephrine transporter (CHEMBL222)	5.76712	0.0148111	labyrinthitis
Seproxetine	Fluoxetine	0.957138	1	Norepinephrine transporter (CHEMBL222)	5.76712	0.0148111	addiction
Seproxetine	Fluoxetine	0.957138	1	Norepinephrine transporter (CHEMBL222)	5.76712	0.0148111	bruxism
Seproxetine	Fluoxetine	0.957138	1	Norepinephrine transporter (CHEMBL222)	5.76712	0.0148111	completed suicide
Seproxetine	Fluoxetine	0.957138	1	Norepinephrine transporter (CHEMBL222)	5.76712	0.0342602	delayed ejaculation
Seproxetine	Fluoxetine	0.957138	1	Norepinephrine transporter (CHEMBL222)	5.76712	0.0342602	ejaculation disorder
Seproxetine	Fluoxetine	0.957138	1	Serotonin transporter (CHEMBL228)	5.75726	0.00696286	ovarian cyst
Seproxetine	Fluoxetine	0.957138	1	HERG (CHEMBL240)	5.61333	0.00264117	peculiar taste
Seproxetine	Fluoxetine	0.957138	1	HERG (CHEMBL240)	5.61333	0.0300105	polymorphic ventricular tachycardia
Seproxetine	Fluoxetine	0.957138	1	HERG (CHEMBL240)	5.61333	0.0300105	false positive pregnancy tests
Seproxetine	Fluoxetine	0.957138	1	HERG (CHEMBL240)	5.61333	0.0300105	masked facies
Seproxetine	Fluoxetine	0.957138	1	Serotonin transporter (CHEMBL228)	5.55165	0.000216193	oculogyric crisis
Seproxetine	Fluoxetine	0.957138	1	Serotonin transporter (CHEMBL228)	5.55165	0.0436752	completed suicide
Seproxetine	Fluoxetine	0.957138	1	Dopamine transporter (CHEMBL238)	5.54991	0.0212636	anorgasmia
Seproxetine	Fluoxetine	0.957138	1	Dopamine transporter (CHEMBL238)	5.54991	0.0212636	ovarian cyst
Seproxetine	Fluoxetine	0.957138	1	P-glycoprotein 1 (CHEMBL4302)	5.53947	0.00981784	buccoglossal syndrome
Seproxetine	Fluoxetine	0.957138	1	Serotonin transporter (CHEMBL228)	5.49557	3.12126e-05	paralytic ileus
Seproxetine	Fluoxetine	0.957138	1	Serotonin transporter (CHEMBL228)	5.45425	0.00978566	choreoathetosis
Seproxetine	Fluoxetine	0.957138	1	Serotonin transporter (CHEMBL228)	5.3505	2.51685e-07	breast enlargement
Seproxetine	Fluoxetine	0.957138	1	Serotonin transporter (CHEMBL228)	5.3144	6.41636e-06	sudden death
Seproxetine	Fluoxetine	0.957138	1	HERG (CHEMBL240)	5.07873	4.59372e-09	protrusion of the tongue
Seproxetine	Fluoxetine	0.957138	1	HERG (CHEMBL240)	5.052	0.000915522	parotid swelling
Seproxetine	Fluoxetine	0.957138	1	Serotonin transporter (CHEMBL228)	5.03761	0.0320546	trismus
Triazolam	Midazolam	0.956981	0	GABA-A receptor; alpha-3/beta-3/gamma-2 (CHEMBL2094120)	63.15	0.00287587	anterograde amnesia
Triazolam	Midazolam	0.956981	0	GABA-A receptor; alpha-1/beta-3/gamma-2 (CHEMBL2094121)	52.625	0.0047457	anterograde amnesia
Triazolam	Midazolam	0.956981	0	GABA-A receptor; alpha-2/beta-3/gamma-2 (CHEMBL2094130)	52.625	0.0047457	anterograde amnesia
Triazolam	Midazolam	0.956981	0	GABA receptor alpha-1 subunit (CHEMBL1962)	51.551	0.00504084	disinhibition
Triazolam	Midazolam	0.956981	0	GABA receptor alpha-1 subunit (CHEMBL1962)	45.1071	0.00694327	anterograde amnesia
Triazolam	Midazolam	0.956981	0	GABA-A receptor; alpha-2/beta-3/gamma-2 (CHEMBL2094130)	35.0833	0.0122933	somnambulism
Triazolam	Midazolam	0.956981	0	GABA receptor alpha-1 subunit (CHEMBL1962)	25.7755	0.024405	anger
Midazolam	Triazolam	0.956981	1	Bromodomain-containing protein 4 (CHEMBL1163125)	18.0429	0.0440239	slurred
Triazolam	Midazolam	0.956981	1	Bromodomain-containing protein 4 (CHEMBL1163125)	18.0429	0.0440239	slurred
Midazolam	Triazolam	0.956981	1	Bromodomain-containing protein 3 (CHEMBL1795186)	18.0429	0.0440239	slurred
Triazolam	Midazolam	0.956981	1	Bromodomain-containing protein 3 (CHEMBL1795186)	18.0429	0.0440239	slurred
Triazolam	Midazolam	0.956981	0	Bromodomain adjacent to zinc finger domain protein 2B (CHEMBL1741220)	14.5172	0.000114395	pseudoparkinsonism
Triazolam	Midazolam	0.956981	0	Bromodomain adjacent to zinc finger domain protein 2B (CHEMBL1741220)	14.5172	0.000944845	false positive pregnancy tests
Triazolam	Midazolam	0.956981	0	Bromodomain adjacent to zinc finger domain protein 2B (CHEMBL1741220)	12.4433	0.000483771	positive pregnancy tests
Triazolam	Midazolam	0.956981	0	Bromodomain adjacent to zinc finger domain protein 2B (CHEMBL1741220)	11.2912	0.000198347	motor restlessness
Triazolam	Midazolam	0.956981	0	Bromodomain adjacent to zinc finger domain protein 2B (CHEMBL1741220)	10.3695	0.00829224	obstipation
Triazolam	Midazolam	0.956981	0	Bromodomain adjacent to zinc finger domain protein 2B (CHEMBL1741220)	9.67816	0.00300273	cerebral edema
Triazolam	Midazolam	0.956981	0	Bromodomain adjacent to zinc finger domain protein 2B (CHEMBL1741220)	9.67816	0.0405217	pheochromocytoma
Triazolam	Midazolam	0.956981	0	GABA-A receptor; alpha-2/beta-3/gamma-2 (CHEMBL2094130)	9.35556	0.044017	delusions
Triazolam	Midazolam	0.956981	0	Bromodomain adjacent to zinc finger domain protein 2B (CHEMBL1741220)	6.91297	0.000236962	protrusion of the tongue
Triazolam	Midazolam	0.956981	0	GABA receptor alpha-1 subunit (CHEMBL1962)	6.83442	0.0327629	aggressive
Midazolam	Triazolam	0.956981	1	Solute carrier organic anion transporter family member 2B1 (CHEMBL1743124)	5.68919	0.00244604	chronic active hepatitis
Triazolam	Midazolam	0.956981	1	Solute carrier organic anion transporter family member 2B1 (CHEMBL1743124)	5.68919	0.00244604	chronic active hepatitis
Triazolam	Midazolam	0.956981	0	Bromodomain adjacent to zinc finger domain protein 2B (CHEMBL1741220)	5.64559	0.0196699	skin pigmentation
Midazolam	Triazolam	0.956981	0	P-glycoprotein 1 (CHEMBL4302)	5.53947	0.00981784	buccoglossal syndrome
[truncated: 336,642+ more rows]
